# Supplementary material for: Differentially Methylated Super-Enhancers Regulate Target Gene Expression in Human Cancer
Source: Sci Rep. 2019 Oct 21;9:15034. doi: 10.1038/s41598-019-51018-x (PMC6803762; doi:10.1038/s41598-019-51018-x)
Supplement: Supplementary file 2 — Supplementary Tables [file 41598_2019_51018_MOESM2_ESM.xlsx]

## Sheet: Table S1
File Name	Tissue Type	Is a cancer	Tissue/disease	HPV status
HeLa	Cervical cancer	Yes	adenocarcinoma	positive
H2171	Lung cancer	Yes	lymphoblast	negative
IMR90	Lung	No	Fibroblast	negative
NHLF	Lung	No	Fibroblast	negative
UCSD_Lung	Lung	No	healthy lung	negative

## Sheet: TableS2
SE	chr	start	end	length	Cell line	wilcoxon FDR	Direction of differential methylation of SE	The number of target genes
chr22:36681838-36871169	chr22	36681838	36871169	189331	UCSD_Lung	0.938176		34
chr11:113906599-114092628	chr11	113906599	114092628	186029	UCSD_Lung	0.427221		19
chr10:80826019-80957388	chr10	80826019	80957388	131369	UCSD_Lung	0.542825		17
chr19:39126229-39227177	chr19	39126229	39227177	100948	UCSD_Lung	0.625774		66
chr15:31616781-31696113	chr15	31616781	31696113	79332	UCSD_Lung	0.0252064	hyper	13
chr1:10694033-10883892	chr1	10694033	10883892	189859	UCSD_Lung	0.987535		34
chr10:97137580-97321838	chr10	97137580	97321838	184258	UCSD_Lung	0.882163		22
chr20:45924603-45992067	chr20	45924603	45992067	67464	UCSD_Lung	0.40673		17
chr17:55909900-56033821	chr17	55909900	56033821	123921	UCSD_Lung	0.121973		35
chr5:131741895-131842200	chr5	131741895	131842200	100305	UCSD_Lung	0.771152		30
chr17:76309675-76421931	chr17	76309675	76421931	112256	UCSD_Lung	0.91649		27
chr1:144923313-145010556	chr1	144923313	145010556	87243	UCSD_Lung	0.829241		28
chr1:27814584-27936238	chr1	27814584	27936238	121654	UCSD_Lung	0.935111		50
chr11:65237615-65278442	chr11	65237615	65278442	40827	UCSD_Lung	0.852509		93
chr14:74178820-74270150	chr14	74178820	74270150	91330	UCSD_Lung	0.720633		35
chr10:126301130-126433816	chr10	126301130	126433816	132686	UCSD_Lung	0.728496		17
chr19:3335224-3460737	chr19	3335224	3460737	125513	UCSD_Lung	0.712142		63
chr2:238490176-238654037	chr2	238490176	238654037	163861	UCSD_Lung	0.979671		21
chr9:124029468-124135775	chr9	124029468	124135775	106307	UCSD_Lung	0.806203		23
chr11:12087404-12292869	chr11	12087404	12292869	205465	UCSD_Lung	0.869473		11
chr9:116236515-116397394	chr9	116236515	116397394	160879	UCSD_Lung	0.326274		32
chr3:129273190-129347478	chr3	129273190	129347478	74288	UCSD_Lung	0.362607		32
chr5:150382372-150511748	chr5	150382372	150511748	129376	UCSD_Lung	0.415239		32
chr14:77466676-77522106	chr14	77466676	77522106	55430	UCSD_Lung	0.981637		26
chr3:46954963-47031159	chr3	46954963	47031159	76196	UCSD_Lung	0.69176		37
chr8:30239607-30429463	chr8	30239607	30429463	189856	UCSD_Lung	0.902074		18
chr10:104354666-104439626	chr10	104354666	104439626	84960	UCSD_Lung	0.625774		47
chr20:30249163-30312046	chr20	30249163	30312046	62883	UCSD_Lung	0.0420393	hyper	37
chr12:6221157-6351408	chr12	6221157	6351408	130251	UCSD_Lung	0.890567		57
chr1:156065499-156133303	chr1	156065499	156133303	67804	UCSD_Lung	0.206244		80
chr13:110937717-111086117	chr13	110937717	111086117	148400	UCSD_Lung	0.890567		12
chr17:17710654-17863921	chr17	17710654	17863921	153267	UCSD_Lung	0.6517		43
chr17:38459352-38521584	chr17	38459352	38521584	62232	UCSD_Lung	0.82728		84
chr3:50264199-50309396	chr3	50264199	50309396	45197	UCSD_Lung	0.996403		52
chr13:113338370-113448689	chr13	113338370	113448689	110319	UCSD_Lung	0.962593		20
chr11:118777304-118801687	chr11	118777304	118801687	24383	UCSD_Lung	0.0761915		53
chr9:137215336-137367955	chr9	137215336	137367955	152619	UCSD_Lung	1		40
chr10:112389740-112595078	chr10	112389740	112595078	205338	UCSD_Lung	0.598597		15
chr8:26428507-26517883	chr8	26428507	26517883	89376	UCSD_Lung	0.749909		12
chr9:73004107-73054732	chr9	73004107	73054732	50625	UCSD_Lung	0.919304		10
chr5:149969041-150040497	chr5	149969041	150040497	71456	UCSD_Lung	0.987535		32
chr3:134027170-134100891	chr3	134027170	134100891	73721	UCSD_Lung	0.97756		15
chr1:156425916-156481291	chr1	156425916	156481291	55375	UCSD_Lung	0.452322		59
chr2:54685473-54869675	chr2	54685473	54869675	184202	UCSD_Lung	0.520334		20
chr1:207976803-208043304	chr1	207976803	208043304	66501	UCSD_Lung	0.192225		19
chr19:12882658-12907778	chr19	12882658	12907778	25120	UCSD_Lung	0.78976		59
chr9:130255792-130343507	chr9	130255792	130343507	87715	UCSD_Lung	0.789093		53
chr2:46523060-46617223	chr2	46523060	46617223	94163	UCSD_Lung	0.720633		17
chr2:218653998-218760935	chr2	218653998	218760935	106937	UCSD_Lung	0.819337		29
chr11:65182856-65196355	chr11	65182856	65196355	13499	UCSD_Lung	NaN		90
chr10:106057357-106111333	chr10	106057357	106111333	53976	UCSD_Lung	0.322188		24
chr17:902634-1038704	chr17	902634	1038704	136070	UCSD_Lung	0.97429		41
chr17:75338077-75474360	chr17	75338077	75474360	136283	UCSD_Lung	0.0229198	hyper	40
chr12:58210296-58293388	chr12	58210296	58293388	83092	UCSD_Lung	0.799242		45
chr8:134496520-134587951	chr8	134496520	134587951	91431	UCSD_Lung	0.633832		9
chr12:109166675-109252798	chr12	109166675	109252798	86123	UCSD_Lung	0.720633		26
chr15:57840518-57983809	chr15	57840518	57983809	143291	UCSD_Lung	0.696459		11
chr14:69228936-69284570	chr14	69228936	69284570	55634	UCSD_Lung	0.771149		16
chr2:47233830-47316789	chr2	47233830	47316789	82959	UCSD_Lung	0.184055		19
chr3:123047106-123169548	chr3	123047106	123169548	122442	UCSD_Lung	0.547204		22
chr16:70713826-70788392	chr16	70713826	70788392	74566	UCSD_Lung	0.728496		35
chr2:201979435-202027733	chr2	201979435	202027733	48298	UCSD_Lung	0.358253		27
chr1:36580357-36673482	chr1	36580357	36673482	93125	UCSD_Lung	0.819337		26
chr3:39166370-39238958	chr3	39166370	39238958	72588	UCSD_Lung	0.326274		25
chr14:68961448-69162906	chr14	68961448	69162906	201458	UCSD_Lung	0.94331		20
chr22:50323334-50364887	chr22	50323334	50364887	41553	UCSD_Lung	0.913647		40
chr17:78991542-79072181	chr17	78991542	79072181	80639	UCSD_Lung	0.872681		68
chr2:85932033-86024845	chr2	85932033	86024845	92812	UCSD_Lung	0.962593		36
chr5:149838670-149924908	chr5	149838670	149924908	86238	UCSD_Lung	0.894422		33
chr20:36695079-36800496	chr20	36695079	36800496	105417	UCSD_Lung	0.961664		33
chr10:82203077-82296979	chr10	82203077	82296979	93902	UCSD_Lung	0.585514		20
chr9:132241137-132264724	chr9	132241137	132264724	23587	UCSD_Lung	0.566947		36
chr1:8402967-8526577	chr1	8402967	8526577	123610	UCSD_Lung	0.648483		17
chr1:22219744-22285044	chr1	22219744	22285044	65300	UCSD_Lung	0.979671		22
chr22:46464333-46478321	chr22	46464333	46478321	13988	UCSD_Lung	0.00776332	hypo	32
chr2:20766951-20842366	chr2	20766951	20842366	75415	UCSD_Lung	0.773595		12
chr11:62303390-62346625	chr11	62303390	62346625	43235	UCSD_Lung	0.97429		72
chr6:108876411-108979665	chr6	108876411	108979665	103254	UCSD_Lung	0.0422812	hypo	18
chr15:67336274-67492619	chr15	67336274	67492619	156345	UCSD_Lung	0.759008		22
chr10:126686318-126850980	chr10	126686318	126850980	164662	UCSD_Lung	0.77948		23
chr1:21578100-21672712	chr1	21578100	21672712	94612	UCSD_Lung	0.738509		25
chr19:39891508-39906312	chr19	39891508	39906312	14804	UCSD_Lung	0.481231		65
chr11:126205923-126302889	chr11	126205923	126302889	96966	UCSD_Lung	0.268132		25
chr7:5435875-5470729	chr7	5435875	5470729	34854	UCSD_Lung	0.318494		32
chr9:139377687-139467997	chr9	139377687	139467997	90310	UCSD_Lung	0.996403		94
chr20:19848049-19992261	chr20	19848049	19992261	144212	UCSD_Lung	0.78976		8
chr17:17584082-17659611	chr17	17584082	17659611	75529	UCSD_Lung	0.888077		43
chr17:79337961-79404678	chr17	79337961	79404678	66717	UCSD_Lung	0.405461		69
chr1:234717962-234756523	chr1	234717962	234756523	38561	UCSD_Lung	0.662806		18
chr12:124837146-124943451	chr12	124837146	124943451	106305	UCSD_Lung	0.501693		25
chr12:3293566-3384480	chr12	3293566	3384480	90914	UCSD_Lung	0.358253		17
chr1:19678834-19834526	chr1	19678834	19834526	155692	UCSD_Lung	0.520767		33
chr5:172191447-172205889	chr5	172191447	172205889	14442	UCSD_Lung	0.148179		18
chr10:73469788-73536258	chr10	73469788	73536258	66470	UCSD_Lung	0.733495		20
chr15:42184174-42273506	chr15	42184174	42273506	89332	UCSD_Lung	0.82728		39
chr3:52038185-52171855	chr3	52038185	52171855	133670	UCSD_Lung	0.78976		57
chr11:128320891-128397740	chr11	128320891	128397740	76849	UCSD_Lung	0.912701		9
chr10:120962844-121081079	chr10	120962844	121081079	118235	UCSD_Lung	0.852509		18
chr17:16911039-17056941	chr17	16911039	17056941	145902	UCSD_Lung	0.949588		37
chr3:45577625-45720589	chr3	45577625	45720589	142964	UCSD_Lung	0.606		38
chr15:66971035-67098106	chr15	66971035	67098106	127071	UCSD_Lung	0.819337		24
chr1:144682628-144710817	chr1	144682628	144710817	28189	UCSD_Lung	0.852509		28
chr2:159936457-160087427	chr2	159936457	160087427	150970	UCSD_Lung	0.767198		12
chr5:139014590-139090485	chr5	139014590	139090485	75895	UCSD_Lung	0.318657		40
chr12:123526946-123636984	chr12	123526946	123636984	110038	UCSD_Lung	0.837882		42
chr12:2321941-2506285	chr12	2321941	2506285	184344	UCSD_Lung	0.368616		24
chr10:80978206-81060982	chr10	80978206	81060982	82776	UCSD_Lung	0.728496		20
chr2:43419809-43504826	chr2	43419809	43504826	85017	UCSD_Lung	0.775003		16
chr18:19743086-19793872	chr18	19743086	19793872	50786	UCSD_Lung	5.94441e-07	hyper	14
chr12:120661264-120706116	chr12	120661264	120706116	44852	UCSD_Lung	0.82728		37
chr19:2028451-2065796	chr19	2028451	2065796	37345	UCSD_Lung	0.775003		73
chr11:68078124-68183049	chr11	68078124	68183049	104925	UCSD_Lung	0.789093		44
chr6:35685859-35701711	chr6	35685859	35701711	15852	UCSD_Lung	0.749909		36
chr10:81895446-81968091	chr10	81895446	81968091	72645	UCSD_Lung	0.486331		21
chr10:3788924-3829319	chr10	3788924	3829319	40395	UCSD_Lung	0.993482		6
chr20:24972518-25040392	chr20	24972518	25040392	67874	UCSD_Lung	0.869473		17
chr9:135987263-136028143	chr9	135987263	136028143	40880	UCSD_Lung	0.662806		43
chr14:35800644-35884337	chr14	35800644	35884337	83693	UCSD_Lung	0.823677		18
chr12:2160784-2308190	chr12	2160784	2308190	147406	UCSD_Lung	0.420795		23
chr2:128388413-128432789	chr2	128388413	128432789	44376	UCSD_Lung	0.763351		18
chr11:64602307-64656159	chr11	64602307	64656159	53852	UCSD_Lung	0.0763124		92
chr20:48984303-49101307	chr20	48984303	49101307	117004	UCSD_Lung	0.666393		23
chr17:57405627-57484763	chr17	57405627	57484763	79136	UCSD_Lung	0.955329		37
chr14:70072979-70194893	chr14	70072979	70194893	121914	UCSD_Lung	0.884948		25
chr18:74764253-74850632	chr18	74764253	74850632	86379	UCSD_Lung	0.123748		8
chr14:75724170-75782540	chr14	75724170	75782540	58370	UCSD_Lung	0.927111		31
chr11:74990886-75064405	chr11	74990886	75064405	73519	UCSD_Lung	0.893958		28
chr17:2292824-2323274	chr17	2292824	2323274	30450	UCSD_Lung	0.819337		47
chr12:53432606-53471826	chr12	53432606	53471826	39220	UCSD_Lung	0.85098		71
chr12:106468114-106542399	chr12	106468114	106542399	74285	UCSD_Lung	0.486331		15
chr2:240142072-240271252	chr2	240142072	240271252	129180	UCSD_Lung	0.902074		21
chr1:204378358-204483129	chr1	204378358	204483129	104771	UCSD_Lung	0.680289		33
chr17:1349346-1418331	chr17	1349346	1418331	68985	UCSD_Lung	0.806203		45
chr18:46443546-46483939	chr18	46443546	46483939	40393	UCSD_Lung	0.723968		17
chr1:226821191-226927225	chr1	226821191	226927225	106034	UCSD_Lung	0.00261349	hyper	24
chr5:180212078-180259556	chr5	180212078	180259556	47478	UCSD_Lung	0.220441		35
chr15:90541207-90625359	chr15	90541207	90625359	84152	UCSD_Lung	0.560138		41
chr10:116356071-116457594	chr10	116356071	116457594	101523	UCSD_Lung	0.938176		16
chr12:639214-757151	chr12	639214	757151	117937	UCSD_Lung	0.580224		16
chr11:33710192-33759388	chr11	33710192	33759388	49196	UCSD_Lung	0.723968		20
chr9:139547415-139572027	chr9	139547415	139572027	24612	UCSD_Lung	0.814877		92
chr12:124964140-125073840	chr12	124964140	125073840	109700	UCSD_Lung	0.723968		21
chr9:33101209-33188199	chr9	33101209	33188199	86990	UCSD_Lung	0.633832		29
chr15:89628643-89712706	chr15	89628643	89712706	84063	UCSD_Lung	0.588672		35
chr14:61929086-62038000	chr14	61929086	62038000	108914	UCSD_Lung	0.487331		15
chr1:206822469-206911835	chr1	206822469	206911835	89366	UCSD_Lung	0.929775		29
chr1:11844105-11867846	chr1	11844105	11867846	23741	UCSD_Lung	0.973694		37
chr10:74056403-74125256	chr10	74056403	74125256	68853	UCSD_Lung	0.375818		25
chr10:123861451-123915331	chr10	123861451	123915331	53880	UCSD_Lung	0.767198		24
chr2:207986269-208032999	chr2	207986269	208032999	46730	UCSD_Lung	0.809138		27
chr1:203236433-203297636	chr1	203236433	203297636	61203	UCSD_Lung	0.662806		37
chr10:104511668-104579423	chr10	104511668	104579423	67755	UCSD_Lung	0.525946		45
chr7:75920294-75994358	chr7	75920294	75994358	74064	UCSD_Lung	0.951441		32
chr8:142120902-142193195	chr8	142120902	142193195	72293	UCSD_Lung	0.486331		10
chr3:42053783-42123345	chr3	42053783	42123345	69562	UCSD_Lung	0.984582		20
chr1:45267046-45293024	chr1	45267046	45293024	25978	UCSD_Lung	0.987535		45
chr20:60924752-60958205	chr20	60924752	60958205	33453	UCSD_Lung	0.422226		47
chr16:75264248-75306669	chr16	75264248	75306669	42421	UCSD_Lung	0.78976		23
chr10:134208125-134237674	chr10	134208125	134237674	29549	UCSD_Lung	0.965096		28
chr22:41761883-41815258	chr22	41761883	41815258	53375	UCSD_Lung	0.958518		45
chr3:156802993-156855459	chr3	156802993	156855459	52466	UCSD_Lung	0.549821		17
chr3:127409006-127519818	chr3	127409006	127519818	110812	UCSD_Lung	0.486331		18
chr1:39552242-39681869	chr1	39552242	39681869	129627	UCSD_Lung	0.962593		26
chr15:86071141-86196451	chr15	86071141	86196451	125310	UCSD_Lung	0.857096		17
chr11:75264138-75297106	chr11	75264138	75297106	32968	UCSD_Lung	0.962593		26
chr8:11532909-11620420	chr8	11532909	11620420	87511	UCSD_Lung	2.06397e-05	hyper	37
chr22:47121652-47212523	chr22	47121652	47212523	90871	UCSD_Lung	0.720633		23
chr3:141102333-141175829	chr3	141102333	141175829	73496	UCSD_Lung	0.486331		12
chr5:141183253-141261839	chr5	141183253	141261839	78586	UCSD_Lung	0.809138		72
chr12:111834356-111887837	chr12	111834356	111887837	53481	UCSD_Lung	0.362607		30
chr1:203594371-203664912	chr1	203594371	203664912	70541	UCSD_Lung	0.0957708		41
chr1:235089721-235148992	chr1	235089721	235148992	59271	UCSD_Lung	0.203386		18
chr10:73978318-74037905	chr10	73978318	74037905	59587	UCSD_Lung	0.883665		24
chr12:122229224-122245144	chr12	122229224	122245144	15920	UCSD_Lung	0.829321		36
chr1:33790711-33876383	chr1	33790711	33876383	85672	UCSD_Lung	0.671729		28
chr1:223886988-223965394	chr1	223886988	223965394	78406	UCSD_Lung	0.251507		16
chr22:30673723-30724257	chr22	30673723	30724257	50534	UCSD_Lung	0.72025		48
chr1:12585166-12682939	chr1	12585166	12682939	97773	UCSD_Lung	0.962593		44
chr5:149146052-149237553	chr5	149146052	149237553	91501	UCSD_Lung	0.598597		32
chr3:187453008-187468862	chr3	187453008	187468862	15854	UCSD_Lung	0.767117		20
chr22:43262920-43344520	chr22	43262920	43344520	81600	UCSD_Lung	0.593678		40
chr16:10630530-10717302	chr16	10630530	10717302	86772	UCSD_Lung	0.443284		16
chr17:71274441-71309276	chr17	71274441	71309276	34835	UCSD_Lung	0.666393		16
chr17:4379415-4447094	chr17	4379415	4447094	67679	UCSD_Lung	0.517081		63
chr3:5017612-5037799	chr3	5017612	5037799	20187	UCSD_Lung	0.123748		9
chr11:2394892-2423073	chr11	2394892	2423073	28181	UCSD_Lung	0.728496		52
chr7:116138842-116200757	chr7	116138842	116200757	61915	UCSD_Lung	0.422226		14
chr19:11241249-11316051	chr19	11241249	11316051	74802	UCSD_Lung	0.811833		75
chr11:73017515-73046727	chr11	73017515	73046727	29212	UCSD_Lung	0.862443		24
chr9:37984537-38070743	chr9	37984537	38070743	86206	UCSD_Lung	0.981637		19
chr17:75089434-75179269	chr17	75089434	75179269	89835	UCSD_Lung	0.486331		39
chr12:125137559-125251001	chr12	125137559	125251001	113442	UCSD_Lung	0.996403		15
chr21:45552726-45628837	chr21	45552726	45628837	76111	UCSD_Lung	0.615054		51
chr17:8052384-8060998	chr17	8052384	8060998	8614	UCSD_Lung	0.0572069		93
chr19:6055959-6111185	chr19	6055959	6111185	55226	UCSD_Lung	0.852761		52
chr19:13948720-13956318	chr19	13948720	13956318	7598	UCSD_Lung	0.405461		56
chr12:113645418-113711745	chr12	113645418	113711745	66327	UCSD_Lung	0.814877		20
chr22:50706923-50753929	chr22	50706923	50753929	47006	UCSD_Lung	0.863514		40
chr8:38757120-38815692	chr8	38757120	38815692	58572	UCSD_Lung	0.0142677	hyper	27
chr1:155929550-155977247	chr1	155929550	155977247	47697	UCSD_Lung	0.486331		89
chr15:78282170-78377327	chr15	78282170	78377327	95157	UCSD_Lung	0.633832		28
chr15:96860251-96903800	chr15	96860251	96903800	43549	UCSD_Lung	3.9013e-07	hyper	7
chr6:11194797-11293348	chr6	11194797	11293348	98551	UCSD_Lung	0.318657		21
chr11:67029854-67058699	chr11	67029854	67058699	28845	UCSD_Lung	0.0212353	hyper	68
chr12:125388901-125426136	chr12	125388901	125426136	37235	UCSD_Lung	0.538361		12
chr8:103757051-103823241	chr8	103757051	103823241	66190	UCSD_Lung	0.733495		17
chr7:151334703-151453821	chr7	151334703	151453821	119118	UCSD_Lung	0.977902		37
chr16:4255777-4324619	chr16	4255777	4324619	68842	UCSD_Lung	0.666393		52
chr19:15355331-15444012	chr19	15355331	15444012	88681	UCSD_Lung	0.97429		55
chr5:133838572-133916041	chr5	133838572	133916041	77469	UCSD_Lung	0.580224		28
chr16:1576604-1611647	chr16	1576604	1611647	35043	UCSD_Lung	0.763351		113
chr19:6198900-6280219	chr19	6198900	6280219	81319	UCSD_Lung	0.938176		52
chr12:123322169-123403162	chr12	123322169	123403162	80993	UCSD_Lung	0.666393		44
chr2:232465342-232509952	chr2	232465342	232509952	44610	UCSD_Lung	0.57968		38
chr1:153699671-153778796	chr1	153699671	153778796	79125	UCSD_Lung	0.800745		70
chr2:232565856-232582081	chr2	232565856	232582081	16225	UCSD_Lung	0.556264		38
chr1:208373068-208418917	chr1	208373068	208418917	45849	UCSD_Lung	0.666342		9
chr8:22829821-22879387	chr8	22829821	22879387	49566	UCSD_Lung	0.556264		41
chr22:31600245-31689400	chr22	31600245	31689400	89155	UCSD_Lung	0.908531		46
chr15:65127871-65191830	chr15	65127871	65191830	63959	UCSD_Lung	0.455749		34
chr3:124700087-124788535	chr3	124700087	124788535	88448	UCSD_Lung	0.57646		16
chr1:159858956-159896572	chr1	159858956	159896572	37616	UCSD_Lung	0.773919		45
chr17:36570896-36623558	chr17	36570896	36623558	52662	UCSD_Lung	0.852509		42
chr1:234977300-235069928	chr1	234977300	235069928	92628	UCSD_Lung	0.442867		19
chr22:46970342-47058747	chr22	46970342	47058747	88405	UCSD_Lung	0.938176		24
chr9:134482182-134555670	chr9	134482182	134555670	73488	UCSD_Lung	0.175587		23
chr1:155056778-155110776	chr1	155056778	155110776	53998	UCSD_Lung	0.901372		72
chrX:106943708-107000394	chrX	106943708	107000394	56686	UCSD_Lung	0.538361		17
chr21:40356487-40477558	chr21	40356487	40477558	121071	UCSD_Lung	0.666393		19
chr17:76857196-76944208	chr17	76857196	76944208	87012	UCSD_Lung	0.476631		31
chr18:55890563-55989564	chr18	55890563	55989564	99001	UCSD_Lung	0.863514		17
chr6:34982125-35033570	chr6	34982125	35033570	51445	UCSD_Lung	0.633832		33
chr9:124453832-124543259	chr9	124453832	124543259	89427	UCSD_Lung	0.648483		34
chr11:47397093-47440660	chr11	47397093	47440660	43567	UCSD_Lung	0.481213		45
chr1:23873149-23908245	chr1	23873149	23908245	35096	UCSD_Lung	0.570715		42
chr2:28611932-28647268	chr2	28611932	28647268	35336	UCSD_Lung	0.26244		30
chr22:39616903-39707444	chr22	39616903	39707444	90541	UCSD_Lung	0.839101		41
chr9:134127446-134187016	chr9	134127446	134187016	59570	UCSD_Lung	0.963872		20
chr16:85547508-85614826	chr16	85547508	85614826	67318	UCSD_Lung	0.938176		25
chr16:81465101-81618796	chr16	81465101	81618796	153695	UCSD_Lung	0.78976		17
chr20:48868417-48966284	chr20	48868417	48966284	97867	UCSD_Lung	0.245371		27
chr1:234842475-234864876	chr1	234842475	234864876	22401	UCSD_Lung	0.667595		17
chr1:12192038-12247305	chr1	12192038	12247305	55267	UCSD_Lung	0.822393		42
chr1:145208293-145266278	chr1	145208293	145266278	57985	UCSD_Lung	0.962593		25
chr6:30690098-30761928	chr6	30690098	30761928	71830	UCSD_Lung	0.538361		99
chr18:3446344-3478940	chr18	3446344	3478940	32596	UCSD_Lung	0.938176		16
chr2:27924432-28003683	chr2	27924432	28003683	79251	UCSD_Lung	0.542825		49
chr1:120556611-120613091	chr1	120556611	120613091	56480	UCSD_Lung	0.78976		18
chr22:22290046-22308091	chr22	22290046	22308091	18045	UCSD_Lung	0.471531		37
chr8:134223602-134316360	chr8	134223602	134316360	92758	UCSD_Lung	0.69892		10
chr19:18570637-18633921	chr19	18570637	18633921	63284	UCSD_Lung	0.523941		69
chr1:227125443-227178640	chr1	227125443	227178640	53197	UCSD_Lung	0.69892		21
chr3:30639057-30738448	chr3	30639057	30738448	99391	UCSD_Lung	0.537107		3
chr15:75929809-75970123	chr15	75929809	75970123	40314	UCSD_Lung	0.962593		39
chr6:6677228-6760155	chr6	6677228	6760155	82927	UCSD_Lung	0.775003		11
chr12:3182539-3265796	chr12	3182539	3265796	83257	UCSD_Lung	0.501693		16
chr17:74666583-74713741	chr17	74666583	74713741	47158	UCSD_Lung	0.809138		49
chr2:145236716-145282659	chr2	145236716	145282659	45943	UCSD_Lung	0.364262		4
chr21:46711726-46750687	chr21	46711726	46750687	38961	UCSD_Lung	0.520767		52
chr17:37023756-37082936	chr17	37023756	37082936	59180	UCSD_Lung	0.0789605		49
chr17:27451148-27508881	chr17	27451148	27508881	57733	UCSD_Lung	0.989789		62
chr4:186682280-186772249	chr4	186682280	186772249	89969	UCSD_Lung	0.927111		25
chr3:14443193-14496182	chr3	14443193	14496182	52989	UCSD_Lung	0.94291		26
chr1:201664690-201762482	chr1	201664690	201762482	97792	UCSD_Lung	0.313796		32
chr16:4340214-4398668	chr16	4340214	4398668	58454	UCSD_Lung	0.993482		47
chr20:39764715-39808379	chr20	39764715	39808379	43664	UCSD_Lung	0.69176		7
chr22:43066898-43117538	chr22	43066898	43117538	50640	UCSD_Lung	0.476443		41
chr1:204033933-204078514	chr1	204033933	204078514	44581	UCSD_Lung	0.378711		32
chr7:30908475-30971779	chr7	30908475	30971779	63304	UCSD_Lung	0.962593		22
chr8:11663395-11764350	chr8	11663395	11764350	100955	UCSD_Lung	0.78427		39
chr3:186646882-186731507	chr3	186646882	186731507	84625	UCSD_Lung	0.0232362	hyper	29
chr22:37934413-37967082	chr22	37934413	37967082	32669	UCSD_Lung	0.857096		51
chr11:67112592-67149626	chr11	67112592	67149626	37034	UCSD_Lung	0.256587		62
chr19:13259409-13268436	chr19	13259409	13268436	9027	UCSD_Lung	NaN		66
chr7:73866599-73898880	chr7	73866599	73898880	32281	UCSD_Lung	0.626715		35
chr4:87920560-88043749	chr4	87920560	88043749	123189	UCSD_Lung	0.742363		18
chr7:4721053-4790126	chr7	4721053	4790126	69073	UCSD_Lung	0.593678		19
chr2:232526256-232546861	chr2	232526256	232546861	20605	UCSD_Lung	0.965096		38
chr13:33763344-33864971	chr13	33763344	33864971	101627	UCSD_Lung	0.982334		12
chr7:47484477-47561511	chr7	47484477	47561511	77034	UCSD_Lung	0.890567		10
chr5:67510286-67574260	chr5	67510286	67574260	63974	UCSD_Lung	0.461813		6
chr1:234651075-234700744	chr1	234651075	234700744	49669	UCSD_Lung	0.906527		18
chr8:145006289-145021766	chr8	145006289	145021766	15477	UCSD_Lung	0.906527		77
chr6:7106747-7173752	chr6	7106747	7173752	67005	UCSD_Lung	0.800745		17
chr9:130816436-130866135	chr9	130816436	130866135	49699	UCSD_Lung	0.791752		66
chr1:56957476-57045667	chr1	56957476	57045667	88191	UCSD_Lung	0.723968		5
chr9:131643542-131682240	chr9	131643542	131682240	38698	UCSD_Lung	0.996403		59
chr10:81138032-81207218	chr10	81138032	81207218	69186	UCSD_Lung	0.709223		21
chr8:17462407-17555384	chr8	17462407	17555384	92977	UCSD_Lung	0.443284		14
chr5:148650125-148713310	chr5	148650125	148713310	63185	UCSD_Lung	0.888077		26
chr18:3245581-3264212	chr18	3245581	3264212	18631	UCSD_Lung	0.494639		14
chr12:6441703-6453465	chr12	6441703	6453465	11762	UCSD_Lung	0.759008		57
chr6:13383397-13489697	chr6	13383397	13489697	106300	UCSD_Lung	0.5755		10
chr11:72394667-72464438	chr11	72394667	72464438	69771	UCSD_Lung	0.921885		31
chr22:18371327-18436470	chr22	18371327	18436470	65143	UCSD_Lung	0.486331		36
chr10:29862857-29949943	chr10	29862857	29949943	87086	UCSD_Lung	0.817621		11
chr8:38558885-38664998	chr8	38558885	38664998	106113	UCSD_Lung	0.0146061	hyper	30
chrX:64886373-64932289	chrX	64886373	64932289	45916	UCSD_Lung	0.354027		9
chr8:48643695-48656443	chr8	48643695	48656443	12748	UCSD_Lung	0.814877		8
chr2:10505021-10555336	chr2	10505021	10555336	50315	UCSD_Lung	0.667595		24
chr17:59454069-59497911	chr17	59454069	59497911	43842	UCSD_Lung	0.000136959	hyper	14
chr15:41194677-41253764	chr15	41194677	41253764	59087	UCSD_Lung	0.969415		54
chr19:47596544-47628801	chr19	47596544	47628801	32257	UCSD_Lung	0.778006		60
chr7:1569896-1580027	chr7	1569896	1580027	10131	UCSD_Lung	0.834003		30
chr22:35982402-36035471	chr22	35982402	36035471	53069	UCSD_Lung	0.887437		19
chr10:95163214-95236130	chr10	95163214	95236130	72916	UCSD_Lung	0.826345		20
chr10:77154286-77170840	chr10	77154286	77170840	16554	UCSD_Lung	0.71327		10
chr12:48209848-48221423	chr12	48209848	48221423	11575	UCSD_Lung	0.906527		33
chr9:35903958-35929652	chr9	35903958	35929652	25694	UCSD_Lung	0.709223		46
chr17:38688893-38717407	chr17	38688893	38717407	28514	UCSD_Lung	0.118067		94
chr6:111855620-111928543	chr6	111855620	111928543	72923	UCSD_Lung	0.395512		16
chr6:44184243-44216412	chr6	44184243	44216412	32169	UCSD_Lung	0.850458		35
chr10:71076846-71145580	chr10	71076846	71145580	68734	UCSD_Lung	0.981637		29
chr6:32934719-32951744	chr6	32934719	32951744	17025	UCSD_Lung	0.938176		76
chr2:219260133-219268541	chr2	219260133	219268541	8408	UCSD_Lung	0.887437		54
chr1:16154535-16177127	chr1	16154535	16177127	22592	UCSD_Lung	0.662806		40
chr3:66459660-66551624	chr3	66459660	66551624	91964	UCSD_Lung	0.90079		6
chr1:150530284-150543186	chr1	150530284	150543186	12902	UCSD_Lung	0.486331		71
chr19:4041938-4099530	chr19	4041938	4099530	57592	UCSD_Lung	0.91649		66
chr19:13956569-13963420	chr19	13956569	13963420	6851	UCSD_Lung	0.979671		55
chr11:118475108-118507977	chr11	118475108	118507977	32869	UCSD_Lung	0.775003		56
chr20:35448015-35492923	chr20	35448015	35492923	44908	UCSD_Lung	0.322188		27
chr5:156933860-157003624	chr5	156933860	157003624	69764	UCSD_Lung	0.234694		16
chr14:102264708-102347010	chr14	102264708	102347010	82302	UCSD_Lung	0.844906		108
chr20:2081900-2133572	chr20	2081900	2133572	51672	UCSD_Lung	0.882163		41
chr14:35009229-35031622	chr14	35009229	35031622	22393	UCSD_Lung	0.87304		14
chr10:33561095-33627171	chr10	33561095	33627171	66076	UCSD_Lung	0.872085		6
chr5:95138288-95206680	chr5	95138288	95206680	68392	UCSD_Lung	0.666342		15
chr7:104643498-104656388	chr7	104643498	104656388	12890	UCSD_Lung	0.901372		13
chr12:89739274-89749889	chr12	89739274	89749889	10615	UCSD_Lung	0.422226		8
chr9:131888943-131912003	chr9	131888943	131912003	23060	UCSD_Lung	0.190505		53
chr4:174427206-174460857	chr4	174427206	174460857	33651	UCSD_Lung	5.1585e-08	hyper	10
chr2:30440179-30497935	chr2	30440179	30497935	57756	UCSD_Lung	0.0123546	hyper	8
chr11:72851228-72894684	chr11	72851228	72894684	43456	UCSD_Lung	0.565191		27
chr19:1247145-1256325	chr19	1247145	1256325	9180	UCSD_Lung	0.87304		85
chr16:67554601-67598602	chr16	67554601	67598602	44001	UCSD_Lung	0.648483		74
chr6:163817441-163844908	chr6	163817441	163844908	27467	UCSD_Lung	0.253747		6
chr1:154376815-154436650	chr1	154376815	154436650	59835	UCSD_Lung	0.806203		78
chr2:20371859-20433013	chr2	20371859	20433013	61154	UCSD_Lung	0.720633		14
chr6:46859103-46921360	chr6	46859103	46921360	62257	UCSD_Lung	0.819337		17
chr20:10572826-10656538	chr20	10572826	10656538	83712	UCSD_Lung	0.516144		8
chr1:116914695-116977138	chr1	116914695	116977138	62443	UCSD_Lung	0.888077		18
chr4:15002686-15007304	chr4	15002686	15007304	4618	UCSD_Lung	NaN		11
chr22:33196018-33254838	chr22	33196018	33254838	58820	UCSD_Lung	0.809138		17
chr2:43130331-43202858	chr2	43130331	43202858	72527	UCSD_Lung	0.651978		16
chr1:59218536-59253039	chr1	59218536	59253039	34503	UCSD_Lung	0.81979		9
chr7:130566905-130646312	chr7	130566905	130646312	79407	UCSD_Lung	0.890686		22
chr9:130704145-130744475	chr9	130704145	130744475	40330	UCSD_Lung	0.398327		63
chr15:85359756-85408023	chr15	85359756	85408023	48267	UCSD_Lung	0.989789		22
chr1:16464217-16484001	chr1	16464217	16484001	19784	UCSD_Lung	0.269991		45
chr20:30174842-30199786	chr20	30174842	30199786	24944	UCSD_Lung	0.537107		36
chr5:151040125-151079620	chr5	151040125	151079620	39495	UCSD_Lung	0.034682	hyper	22
chr12:6640884-6665643	chr12	6640884	6665643	24759	UCSD_Lung	0.0295193	hyper	59
chr11:61721849-61747297	chr11	61721849	61747297	25448	UCSD_Lung	0.829321		79
chr20:43201070-43246286	chr20	43201070	43246286	45216	UCSD_Lung	0.519164		46
chr20:35082819-35127628	chr20	35082819	35127628	44809	UCSD_Lung	0.778006		31
chr2:178100141-178131967	chr2	178100141	178131967	31826	UCSD_Lung	0.843613		14
chr14:93501908-93583431	chr14	93501908	93583431	81523	UCSD_Lung	0.985553		27
chr1:55007351-55053202	chr1	55007351	55053202	45851	UCSD_Lung	0.183127		29
chr17:38244308-38258662	chr17	38244308	38258662	14354	UCSD_Lung	0.844297		68
chr9:677510-756481	chr9	677510	756481	78971	UCSD_Lung	0.429243		11
chr15:99963279-99996687	chr15	99963279	99996687	33408	UCSD_Lung	0.881957		13
chr12:112179059-112230977	chr12	112179059	112230977	51918	UCSD_Lung	0.882731		22
chr10:73722657-73794545	chr10	73722657	73794545	71888	UCSD_Lung	0.927111		19
chr3:50635760-50651762	chr3	50635760	50651762	16002	UCSD_Lung	0.938176		45
chr6:167010067-167054751	chr6	167010067	167054751	44684	UCSD_Lung	0.880787		20
chr12:12866643-12890140	chr12	12866643	12890140	23497	UCSD_Lung	0.965096		24
chr13:97875180-97992580	chr13	97875180	97992580	117400	UCSD_Lung	0.823677		8
chr1:27949373-27996388	chr1	27949373	27996388	47015	UCSD_Lung	0.588672		51
chr1:156714417-156723339	chr1	156714417	156723339	8922	UCSD_Lung	0.99745		58
chr16:20862059-20942078	chr16	20862059	20942078	80019	UCSD_Lung	0.621873		30
chr20:31035425-31107440	chr20	31035425	31107440	72015	UCSD_Lung	0.662806		44
chr4:2787811-2816197	chr4	2787811	2816197	28386	UCSD_Lung	0.890686		33
chr15:74273721-74318349	chr15	74273721	74318349	44628	UCSD_Lung	0.893958		39
chr10:71158153-71242818	chr10	71158153	71242818	84665	UCSD_Lung	0.834003		30
chr16:2074866-2091667	chr16	2074866	2091667	16801	UCSD_Lung	0.85288		109
chr11:8777727-8862638	chr11	8777727	8862638	84911	UCSD_Lung	0.822609		36
chr17:7741634-7749365	chr17	7741634	7749365	7731	UCSD_Lung	0.611932		101
chr14:55563760-55599095	chr14	55563760	55599095	35335	UCSD_Lung	0.91649		20
chr9:14302438-14323420	chr9	14302438	14323420	20982	UCSD_Lung	0.91078		8
chr12:52288433-52321075	chr12	52288433	52321075	32642	UCSD_Lung	0.882163		48
chr19:2567152-2637706	chr19	2567152	2637706	70554	UCSD_Lung	0.439942		65
chr20:43963996-43977803	chr20	43963996	43977803	13807	UCSD_Lung	0.567777		62
chr19:41219787-41228823	chr19	41219787	41228823	9036	UCSD_Lung	0.988496		58
chr2:218814905-218887533	chr2	218814905	218887533	72628	UCSD_Lung	0.570715		34
chr3:42514036-42598183	chr3	42514036	42598183	84147	UCSD_Lung	0.666393		22
chr3:14834008-14933715	chr3	14834008	14933715	99707	UCSD_Lung	0.580807		28
chr19:13160839-13178550	chr19	13160839	13178550	17711	UCSD_Lung	0.250738		64
chr8:17582021-17666350	chr8	17582021	17666350	84329	UCSD_Lung	0.929775		14
chr11:44584904-44654491	chr11	44584904	44654491	69587	UCSD_Lung	0.538361		16
chr18:46276361-46378428	chr18	46276361	46378428	102067	UCSD_Lung	0.369293		17
chr3:124490160-124582020	chr3	124490160	124582020	91860	UCSD_Lung	0.137016		15
chr6:2951877-2991713	chr6	2951877	2991713	39836	UCSD_Lung	0.271153		22
chr8:142401291-142441757	chr8	142401291	142441757	40466	UCSD_Lung	0.738509		12
chr2:238767082-238818370	chr2	238767082	238818370	51288	UCSD_Lung	0.744405		22
chr16:27324350-27359668	chr16	27324350	27359668	35318	UCSD_Lung	0.970575		12
chr1:154971380-154991950	chr1	154971380	154991950	20570	UCSD_Lung	0.00907933	hyper	67
chr2:220268786-220327230	chr2	220268786	220327230	58444	UCSD_Lung	0.982334		51
chr15:64259521-64312980	chr15	64259521	64312980	53459	UCSD_Lung	0.890567		26
chr17:66487305-66541058	chr17	66487305	66541058	53753	UCSD_Lung	0.785236		22
chr3:119344303-119393159	chr3	119344303	119393159	48856	UCSD_Lung	0.655926		22
chr17:21178575-21194211	chr17	21178575	21194211	15636	UCSD_Lung	0.768387		16
chr3:123371190-123441485	chr3	123371190	123441485	70295	UCSD_Lung	0.775003		15
chr19:45244285-45262369	chr19	45244285	45262369	18084	UCSD_Lung	0.890567		75
chr2:227585971-227666847	chr2	227585971	227666847	80876	UCSD_Lung	0.913647		14
chr1:181057134-181123227	chr1	181057134	181123227	66093	UCSD_Lung	0.109033		14
chr8:126422434-126465073	chr8	126422434	126465073	42639	UCSD_Lung	0.882163		12
chr2:11482654-11560511	chr2	11482654	11560511	77857	UCSD_Lung	0.878971		17
chr11:119208087-119250457	chr11	119208087	119250457	42370	UCSD_Lung	0.486331		49
chr18:3591992-3606653	chr18	3591992	3606653	14661	UCSD_Lung	0.973694		14
chr4:57907874-57986292	chr4	57907874	57986292	78418	UCSD_Lung	0.857096		14
chr15:60651468-60701294	chr15	60651468	60701294	49826	UCSD_Lung	0.927111		9
chr9:127018715-127072959	chr9	127018715	127072959	54244	UCSD_Lung	0.232625		24
chr16:89357537-89403349	chr16	89357537	89403349	45812	UCSD_Lung	0.869473		52
chr9:95844877-95907205	chr9	95844877	95907205	62328	UCSD_Lung	0.335913		29
chr20:23082398-23145670	chr20	23082398	23145670	63272	UCSD_Lung	0.78427		22
chr12:48191948-48209675	chr12	48191948	48209675	17727	UCSD_Lung	0.323462		33
chr6:33659980-33715998	chr6	33659980	33715998	56018	UCSD_Lung	0.720633		57
chr10:102755959-102773616	chr10	102755959	102773616	17657	UCSD_Lung	0.829321		39
chr1:19233187-19283856	chr1	19233187	19283856	50669	UCSD_Lung	0.399587		25
chr11:128560125-128616737	chr11	128560125	128616737	56612	UCSD_Lung	0.882163		9
chr17:48131999-48143308	chr17	48131999	48143308	11309	UCSD_Lung	0.633832		45
chr20:47298468-47394534	chr20	47298468	47394534	96066	UCSD_Lung	0.723968		15
chr11:71707551-71760487	chr11	71707551	71760487	52936	UCSD_Lung	0.642402		35
chr22:50962279-50971856	chr22	50962279	50971856	9577	UCSD_Lung	0.0856722		40
chr2:85874975-85909235	chr2	85874975	85909235	34260	UCSD_Lung	0.814877		34
chr19:14217346-14262053	chr19	14217346	14262053	44707	UCSD_Lung	0.541732		52
chr5:1494213-1569119	chr5	1494213	1569119	74906	UCSD_Lung	0.69176		25
chr1:27424544-27482539	chr1	27424544	27482539	57995	UCSD_Lung	0.823677		49
chr1:27095129-27128290	chr1	27095129	27128290	33161	UCSD_Lung	0.335121		53
chr5:14142238-14228737	chr5	14142238	14228737	86499	UCSD_Lung	0.13391		7
chr16:75076562-75148295	chr16	75076562	75148295	71733	UCSD_Lung	0.651978		23
chr7:55111604-55215238	chr7	55111604	55215238	103634	UCSD_Lung	0.938176		20
chr4:185360871-185398702	chr4	185360871	185398702	37831	UCSD_Lung	0.232625		26
chr22:38127653-38152255	chr22	38127653	38152255	24602	UCSD_Lung	0.874196		55
chr14:100020012-100070597	chr14	100020012	100070597	50585	UCSD_Lung	0.461913		18
chr17:80223721-80257686	chr17	80223721	80257686	33965	UCSD_Lung	0.912701		64
chr2:101722600-101769642	chr2	101722600	101769642	47042	UCSD_Lung	0.972475		17
chr7:158593389-158623508	chr7	158593389	158623508	30119	UCSD_Lung	0.822393		9
chr2:43286148-43338238	chr2	43286148	43338238	52090	UCSD_Lung	0.615054		15
chr5:1089181-1132332	chr5	1089181	1132332	43151	UCSD_Lung	0.565191		34
chr22:41832073-41845391	chr22	41832073	41845391	13318	UCSD_Lung	0.778006		45
chr11:19719061-19814464	chr11	19719061	19814464	95403	UCSD_Lung	0.837882		19
chr12:106668830-106739996	chr12	106668830	106739996	71166	UCSD_Lung	0.927111		13
chr15:40361384-40402183	chr15	40361384	40402183	40799	UCSD_Lung	0.979671		37
chr22:24528747-24605910	chr22	24528747	24605910	77163	UCSD_Lung	0.633832		46
chr3:138066340-138119923	chr3	138066340	138119923	53583	UCSD_Lung	0.800745		21
chr12:46761122-46795854	chr12	46761122	46795854	34732	UCSD_Lung	0.135603		10
chr5:42990572-43020949	chr5	42990572	43020949	30377	UCSD_Lung	1.41683e-07	hyper	17
chr20:1301180-1319966	chr20	1301180	1319966	18786	UCSD_Lung	0.969415		32
chr7:44654472-44696717	chr7	44654472	44696717	42245	UCSD_Lung	0.648784		39
chrX:9975089-10089358	chrX	9975089	10089358	114269	UCSD_Lung	0.611932		8
chr10:88420822-88454560	chr10	88420822	88454560	33738	UCSD_Lung	0.527239		21
chr1:32397971-32423798	chr1	32397971	32423798	25827	UCSD_Lung	0.535469		46
chr17:6915096-6928052	chr17	6915096	6928052	12956	UCSD_Lung	0.108643		87
chr6:45914072-45984711	chr6	45914072	45984711	70639	UCSD_Lung	0.94291		14
chr8:28220906-28270531	chr8	28220906	28270531	49625	UCSD_Lung	0.684751		23
chr17:42274675-42301533	chr17	42274675	42301533	26858	UCSD_Lung	0.194724		57
chr3:159540488-159612592	chr3	159540488	159612592	72104	UCSD_Lung	0.0637261		15
chr11:57042483-57094853	chr11	57042483	57094853	52370	UCSD_Lung	0.775003		51
chr3:14160265-14188977	chr3	14160265	14188977	28712	UCSD_Lung	0.709223		20
chr22:46479236-46491397	chr22	46479236	46491397	12161	UCSD_Lung	0.0434115	hypo	32
chr7:100727881-100783471	chr7	100727881	100783471	55590	UCSD_Lung	0.931571		55
chr16:66536124-66560302	chr16	66536124	66560302	24178	UCSD_Lung	0.882163		46
chr17:39927553-39958008	chr17	39927553	39958008	30455	UCSD_Lung	0.95255		108
chr19:17184804-17252784	chr19	17184804	17252784	67980	UCSD_Lung	0.220441		54
chr1:201449158-201482352	chr1	201449158	201482352	33194	UCSD_Lung	0.21502		33
chr17:79475627-79487805	chr17	79475627	79487805	12178	UCSD_Lung	0.0562498		68
chr1:37936697-37965370	chr1	37936697	37965370	28673	UCSD_Lung	0.61849		25
chr15:66905412-66955707	chr15	66905412	66955707	50295	UCSD_Lung	0.538361		24
chr2:37874517-37900421	chr2	37874517	37900421	25904	UCSD_Lung	0.522362		19
chr2:110851911-110878776	chr2	110851911	110878776	26865	UCSD_Lung	0.0229198	hypo	23
chr9:134570492-134615412	chr9	134570492	134615412	44920	UCSD_Lung	0.242155		21
chr13:111155320-111212932	chr13	111155320	111212932	57612	UCSD_Lung	0.984582		12
chr1:32038018-32055476	chr1	32038018	32055476	17458	UCSD_Lung	0.837882		42
chr14:69390614-69447450	chr14	69390614	69447450	56836	UCSD_Lung	0.890686		15
chr19:46266946-46289897	chr19	46266946	46289897	22951	UCSD_Lung	0.927111		76
chr14:90847317-90894832	chr14	90847317	90894832	47515	UCSD_Lung	0.811833		16
chr19:36618203-36644671	chr19	36618203	36644671	26468	UCSD_Lung	0.501793		77
chr3:50192273-50210818	chr3	50192273	50210818	18545	UCSD_Lung	0.442867		56
chr12:54801151-54833626	chr12	54801151	54833626	32475	UCSD_Lung	0.0664803		56
chr19:10831062-10895480	chr19	10831062	10895480	64418	UCSD_Lung	0.0722846		77
chr17:63526152-63560186	chr17	63526152	63560186	34034	UCSD_Lung	0.251748		12
chr20:62450392-62505534	chr20	62450392	62505534	55142	UCSD_Lung	0.918713		60
chr2:157175898-157199977	chr2	157175898	157199977	24079	UCSD_Lung	2.30888e-07	hyper	4
chr19:47393777-47497974	chr19	47393777	47497974	104197	UCSD_Lung	0.733495		65
chr19:49362442-49382317	chr19	49362442	49382317	19875	UCSD_Lung	0.666393		112
chr16:73049195-73105883	chr16	73049195	73105883	56688	UCSD_Lung	0.666393		8
chr1:54737622-54802933	chr1	54737622	54802933	65311	UCSD_Lung	0.863514		32
chr19:56616608-56669014	chr19	56616608	56669014	52406	UCSD_Lung	0.288851		67
chr16:56638742-56646907	chr16	56638742	56646907	8165	UCSD_Lung	NaN		48
chr20:49119246-49193258	chr20	49119246	49193258	74012	UCSD_Lung	0.560429		23
chr3:48504418-48515502	chr3	48504418	48515502	11084	UCSD_Lung	0.486331		60
chr2:9351644-9416034	chr2	9351644	9416034	64390	UCSD_Lung	0.373277		17
chr17:73455212-73513512	chr17	73455212	73513512	58300	UCSD_Lung	0.375914		73
chr17:72422406-72460049	chr17	72422406	72460049	37643	UCSD_Lung	0.883807		48
chr20:42763569-42818321	chr20	42763569	42818321	54752	UCSD_Lung	0.381802		33
chr2:238381114-238422916	chr2	238381114	238422916	41802	UCSD_Lung	0.71327		22
chr16:30193842-30221946	chr16	30193842	30221946	28104	UCSD_Lung	0.0060148	hyper	88
chr1:6658924-6665759	chr1	6658924	6665759	6835	UCSD_Lung	0.00894143	hypo	23
chr2:70311905-70317654	chr2	70311905	70317654	5749	UCSD_Lung	NaN		29
chr19:41296930-41325984	chr19	41296930	41325984	29054	UCSD_Lung	0.742363		58
chr16:57815033-57861763	chr16	57815033	57861763	46730	UCSD_Lung	0.638518		42
chr4:10093130-10126521	chr4	10093130	10126521	33391	UCSD_Lung	0.56395		23
chr17:19030014-19049329	chr17	19030014	19049329	19315	UCSD_Lung	NaN		41
chr17:18931838-18951157	chr17	18931838	18951157	19319	UCSD_Lung	NaN		45
chr15:93340554-93388444	chr15	93340554	93388444	47890	UCSD_Lung	0.523941		10
chr19:16426138-16467128	chr19	16426138	16467128	40990	UCSD_Lung	0.0105095	hyper	54
chr17:43485387-43547105	chr17	43485387	43547105	61718	UCSD_Lung	0.82401		39
chr16:85005677-85063983	chr16	85005677	85063983	58306	UCSD_Lung	0.91403		27
chr20:48746278-48789944	chr20	48746278	48789944	43666	UCSD_Lung	0.91078		29
chr8:101961816-101966310	chr8	101961816	101966310	4494	UCSD_Lung	NaN		14
chr7:130781278-130796468	chr7	130781278	130796468	15190	UCSD_Lung	0.38488		19
chr2:86930860-86950176	chr2	86930860	86950176	19316	UCSD_Lung	0.486331		24
chr3:151984060-152027354	chr3	151984060	152027354	43294	UCSD_Lung	0.358253		16
chr15:69104263-69114670	chr15	69104263	69114670	10407	UCSD_Lung	0.450233		19
chr19:5926484-5995286	chr19	5926484	5995286	68802	UCSD_Lung	0.439942		48
chr13:50696333-50705101	chr13	50696333	50705101	8768	UCSD_Lung	0.826345		23
chr7:139404315-139449780	chr7	139404315	139449780	45465	UCSD_Lung	0.705631		25
chr8:12937916-12990887	chr8	12937916	12990887	52971	UCSD_Lung	0.648483		23
chr3:11629187-11686203	chr3	11629187	11686203	57016	UCSD_Lung	0.953544		15
chr14:94407705-94462574	chr14	94407705	94462574	54869	UCSD_Lung	0.924307		31
chr1:26600690-26618804	chr1	26600690	26618804	18114	UCSD_Lung	0.72025		46
chr10:105374386-105438869	chr10	105374386	105438869	64483	UCSD_Lung	0.970575		36
chr1:9292977-9314840	chr1	9292977	9314840	21863	UCSD_Lung	0.638518		22
chr17:40551706-40588751	chr17	40551706	40588751	37045	UCSD_Lung	0.231592		86
chr17:36849427-36868217	chr17	36849427	36868217	18790	UCSD_Lung	0.566947		46
chr16:86504285-86554076	chr16	86504285	86554076	49791	UCSD_Lung	0.000258754	hyper	19
chr11:64034497-64054451	chr11	64034497	64054451	19954	UCSD_Lung	0.826345		71
chr6:112519021-112620635	chr6	112519021	112620635	101614	UCSD_Lung	0.547204		10
chr14:55135409-55197606	chr14	55135409	55197606	62197	UCSD_Lung	0.972021		19
chr20:25200610-25238389	chr20	25200610	25238389	37779	UCSD_Lung	0.918713		19
chr2:87300796-87309681	chr2	87300796	87309681	8885	UCSD_Lung	0.78976		22
chr12:50038061-50069635	chr12	50038061	50069635	31574	UCSD_Lung	0.847944		56
chr19:48101374-48171822	chr19	48101374	48171822	70448	UCSD_Lung	0.567777		72
chr3:49370720-49396965	chr3	49370720	49396965	26245	UCSD_Lung	0.901372		83
chr2:25496055-25563997	chr2	25496055	25563997	67942	UCSD_Lung	0.439942		18
chr6:16699517-16771184	chr6	16699517	16771184	71667	UCSD_Lung	0.602711		9
chr3:187979337-188016454	chr3	187979337	188016454	37117	UCSD_Lung	0.965096		11
chr7:841206-878511	chr7	841206	878511	37305	UCSD_Lung	0.829321		26
chr10:97006309-97069655	chr10	97006309	97069655	63346	UCSD_Lung	0.882163		22
chr5:154195559-154262499	chr5	154195559	154262499	66940	UCSD_Lung	0.987535		14
chr17:80163286-80205920	chr17	80163286	80205920	42634	UCSD_Lung	0.666393		67
chr15:40614236-40636726	chr15	40614236	40636726	22490	UCSD_Lung	0.288366		42
chr7:5669472-5743117	chr7	5669472	5743117	73645	UCSD_Lung	0.521702		38
chr7:104583117-104625851	chr7	104583117	104625851	42734	UCSD_Lung	0.963872		14
chr14:36971679-36995027	chr14	36971679	36995027	23348	UCSD_Lung	9.77301e-08	hyper	14
chr17:79300771-79323073	chr17	79300771	79323073	22302	UCSD_Lung	0.364262		66
chr12:114806250-114852976	chr12	114806250	114852976	46726	UCSD_Lung	5.57473e-08	hyper	7
chr3:120123504-120171302	chr3	120123504	120171302	47798	UCSD_Lung	0.979671		20
chr1:167585748-167668005	chr1	167585748	167668005	82257	UCSD_Lung	0.455749		23
chr21:40176383-40204258	chr21	40176383	40204258	27875	UCSD_Lung	0.945968		19
chr17:39805765-39853908	chr17	39805765	39853908	48143	UCSD_Lung	0.78976		104
chr1:12492609-12557328	chr1	12492609	12557328	64719	UCSD_Lung	0.773595		44
chr16:11644502-11735628	chr16	11644502	11735628	91126	UCSD_Lung	0.385002		22
chr14:105945485-105958968	chr14	105945485	105958968	13483	UCSD_Lung	0.701516		31
chr14:75015593-75098798	chr14	75015593	75098798	83205	UCSD_Lung	0.902074		42
chr19:16179181-16207705	chr19	16179181	16207705	28524	UCSD_Lung	0.213721		48
chr14:105938037-105944737	chr14	105938037	105944737	6700	UCSD_Lung	0.222263		31
chr14:75866192-75944035	chr14	75866192	75944035	77843	UCSD_Lung	0.962593		30
chr19:18389411-18394679	chr19	18389411	18394679	5268	UCSD_Lung	0.881957		73
chr5:148513364-148558772	chr5	148513364	148558772	45408	UCSD_Lung	0.969415		26
chr11:111588988-111610044	chr11	111588988	111610044	21056	UCSD_Lung	0.69176		30
chr13:110868117-110924162	chr13	110868117	110924162	56045	UCSD_Lung	0.951441		11
chr15:92456353-92524948	chr15	92456353	92524948	68595	UCSD_Lung	0.749909		16
chr7:5558981-5573663	chr7	5558981	5573663	14682	UCSD_Lung	0.18085		34
chr6:158410626-158492050	chr6	158410626	158492050	81424	UCSD_Lung	0.834003		19
chr12:109895331-109911589	chr12	109895331	109911589	16258	UCSD_Lung	0.648483		35
chr13:111351904-111369093	chr13	111351904	111369093	17189	UCSD_Lung	0.538361		12
chr14:77535983-77590644	chr14	77535983	77590644	54661	UCSD_Lung	0.61347		26
chr19:41907099-41939644	chr19	41907099	41939644	32545	UCSD_Lung	0.611328		67
chr6:30646634-30659820	chr6	30646634	30659820	13186	UCSD_Lung	0.296678		88
chr3:53269245-53309568	chr3	53269245	53309568	40323	UCSD_Lung	0.578476		40
chr11:76287698-76351157	chr11	76287698	76351157	63459	UCSD_Lung	0.338661		20
chr5:142779153-142785625	chr5	142779153	142785625	6472	UCSD_Lung	0.666393		8
chr2:105987615-106031444	chr2	105987615	106031444	43829	UCSD_Lung	0.791752		15
chr17:38222943-38234141	chr17	38222943	38234141	11198	UCSD_Lung	0.972021		66
chr1:9941907-9973067	chr1	9941907	9973067	31160	UCSD_Lung	0.882163		25
chr21:45122081-45161065	chr21	45122081	45161065	38984	UCSD_Lung	0.913647		45
chr22:25347962-25422507	chr22	25347962	25422507	74545	UCSD_Lung	0.800745		30
chr16:66392035-66422229	chr16	66392035	66422229	30194	UCSD_Lung	0.0229198	hypo	41
chr13:113612236-113642719	chr13	113612236	113642719	30483	UCSD_Lung	0.580224		26
chr14:77403492-77429253	chr14	77403492	77429253	25761	UCSD_Lung	0.476631		28
chr1:153916172-153937236	chr1	153916172	153937236	21064	UCSD_Lung	0.799242		64
chr17:73675271-73719950	chr17	73675271	73719950	44679	UCSD_Lung	0.929775		75
chr2:102637956-102700261	chr2	102637956	102700261	62305	UCSD_Lung	0.734884		19
chr16:120741-136981	chr16	120741	136981	16240	UCSD_Lung	0.659489		56
chr8:38298311-38326790	chr8	38298311	38326790	28479	UCSD_Lung	0.48211		28
chr19:46786501-46809018	chr19	46786501	46809018	22517	UCSD_Lung	0.566947		69
chr15:68564041-68574856	chr15	68564041	68574856	10815	UCSD_Lung	0.566432		18
chr2:66659175-66674430	chr2	66659175	66674430	15255	UCSD_Lung	0.151583		6
chr10:123752935-123839439	chr10	123752935	123839439	86504	UCSD_Lung	0.918713		21
chr16:67272398-67282510	chr16	67272398	67282510	10112	UCSD_Lung	0.602669		72
chr2:12854805-12879501	chr2	12854805	12879501	24696	UCSD_Lung	0.61347		4
chr22:38708087-38715695	chr22	38708087	38715695	7608	UCSD_Lung	0.531738		55
chr3:128718996-128746653	chr3	128718996	128746653	27657	UCSD_Lung	0.901372		34
chr9:73070671-73110216	chr9	73070671	73110216	39545	UCSD_Lung	0.843759		11
chr4:186573074-186664743	chr4	186573074	186664743	91669	UCSD_Lung	0.949588		26
chr3:129179637-129226987	chr3	129179637	129226987	47350	UCSD_Lung	0.0660095		35
chr17:80787753-80851486	chr17	80787753	80851486	63733	UCSD_Lung	0.33501		44
chr16:87397405-87441855	chr16	87397405	87441855	44450	UCSD_Lung	0.880787		15
chr5:179243498-179265214	chr5	179243498	179265214	21716	UCSD_Lung	0.749477		32
chr9:2013980-2026480	chr9	2013980	2026480	12500	UCSD_Lung	NaN		6
chr16:29259027-29284865	chr16	29259027	29284865	25838	UCSD_Lung	0.439942		64
chr7:97905768-97925095	chr7	97905768	97925095	19327	UCSD_Lung	0.940775		17
chr13:113833458-113875592	chr13	113833458	113875592	42134	UCSD_Lung	0.486331		25
chr1:92148529-92231238	chr1	92148529	92231238	82709	UCSD_Lung	0.911686		13
chr7:134828426-134856145	chr7	134828426	134856145	27719	UCSD_Lung	0.0761915		17
chr19:4367366-4397903	chr19	4367366	4397903	30537	UCSD_Lung	0.733495		59
chr5:150576139-150618744	chr5	150576139	150618744	42605	UCSD_Lung	0.808649		28
chr6:31694582-31706840	chr6	31694582	31706840	12258	UCSD_Lung	0.963872		105
chr17:48922255-48945757	chr17	48922255	48945757	23502	UCSD_Lung	0.148122		38
chr20:19737283-19767891	chr20	19737283	19767891	30608	UCSD_Lung	0.895886		12
chr11:47197205-47211559	chr11	47197205	47211559	14354	UCSD_Lung	0.78976		41
chr20:62312415-62333867	chr20	62312415	62333867	21452	UCSD_Lung	0.452322		66
chr7:1066816-1101259	chr7	1066816	1101259	34443	UCSD_Lung	0.448817		27
chr1:169071349-169091599	chr1	169071349	169091599	20250	UCSD_Lung	0.481213		24
chr2:46761856-46796940	chr2	46761856	46796940	35084	UCSD_Lung	0.342126		18
chr10:99213824-99283499	chr10	99213824	99283499	69675	UCSD_Lung	0.883807		35
chr9:129783892-129898008	chr9	129783892	129898008	114116	UCSD_Lung	0.472847		37
chr11:65046351-65090237	chr11	65046351	65090237	43886	UCSD_Lung	0.923774		95
chr22:46445515-46454339	chr22	46445515	46454339	8824	UCSD_Lung	0.429225		32
chr22:41868285-41929873	chr22	41868285	41929873	61588	UCSD_Lung	0.686954		47
chr4:103737231-103750856	chr4	103737231	103750856	13625	UCSD_Lung	0.742453		10
chr7:131182636-131241428	chr7	131182636	131241428	58792	UCSD_Lung	0.97756		9
chr15:63782710-63798385	chr15	63782710	63798385	15675	UCSD_Lung	0.00296022	hyper	22
chr17:79816249-79830663	chr17	79816249	79830663	14414	UCSD_Lung	0.893958		73
chr16:53098792-53136164	chr16	53098792	53136164	37372	UCSD_Lung	0.872828		10
chr10:45467900-45482227	chr10	45467900	45482227	14327	UCSD_Lung	0.662806		17
chr1:2056832-2083663	chr1	2056832	2083663	26831	UCSD_Lung	0.21502		65
chr5:172292302-172301231	chr5	172292302	172301231	8929	UCSD_Lung	0.100103		18
chr17:40805128-40833016	chr17	40805128	40833016	27888	UCSD_Lung	0.71327		72
chrX:75361598-75373100	chrX	75361598	75373100	11502	UCSD_Lung	NaN		8
chr1:38460398-38482257	chr1	38460398	38482257	21859	UCSD_Lung	0.431815		29
chr3:159478542-159523303	chr3	159478542	159523303	44761	UCSD_Lung	0.938176		16
chr14:64968072-64973914	chr14	64968072	64973914	5842	UCSD_Lung	NaN		25
chr6:137532550-137558922	chr6	137532550	137558922	26372	UCSD_Lung	NaN		16
chr10:121412457-121447362	chr10	121412457	121447362	34905	UCSD_Lung	0.874196		17
chr7:5588676-5639042	chr7	5588676	5639042	50366	UCSD_Lung	0.834003		37
chr9:134236666-134309261	chr9	134236666	134309261	72595	UCSD_Lung	0.486331		23
chr11:62646517-62690197	chr11	62646517	62690197	43680	UCSD_Lung	0.826345		68
chr22:35694619-35727298	chr22	35694619	35727298	32679	UCSD_Lung	0.97429		15
chr11:45867622-45882920	chr11	45867622	45882920	15298	UCSD_Lung	0.604182		31
chr5:140872888-140909577	chr5	140872888	140909577	36689	UCSD_Lung	0.0418321	hyper	88
chr11:6338518-6348300	chr11	6338518	6348300	9782	UCSD_Lung	0.0572069		67
chr4:77114804-77141124	chr4	77114804	77141124	26320	UCSD_Lung	0.666393		26
chr2:220473619-220511327	chr2	220473619	220511327	37708	UCSD_Lung	0.684613		47
chr6:143264674-143269348	chr6	143264674	143269348	4674	UCSD_Lung	NaN		14
chr19:3132752-3181377	chr19	3132752	3181377	48625	UCSD_Lung	0.0382942	hyper	63
chr12:110682880-110734032	chr12	110682880	110734032	51152	UCSD_Lung	0.852509		31
chr22:31476259-31517024	chr22	31476259	31517024	40765	UCSD_Lung	0.618981		43
chrX:135238923-135295915	chrX	135238923	135295915	56992	UCSD_Lung	0.728496		29
chr19:35476032-35505458	chr19	35476032	35505458	29426	UCSD_Lung	0.530042		69
chrX:39990924-40037520	chrX	39990924	40037520	46596	UCSD_Lung	0.902074		8
chr10:17256938-17276860	chr10	17256938	17276860	19922	UCSD_Lung	0.728431		14
chr10:43901014-43917175	chr10	43901014	43917175	16161	UCSD_Lung	0.464408		23
chr11:11993458-12042011	chr11	11993458	12042011	48553	UCSD_Lung	0.95103		11
chr12:108664152-108729705	chr12	108664152	108729705	65553	UCSD_Lung	0.358253		21
chr1:145448015-145457936	chr1	145448015	145457936	9921	UCSD_Lung	0.78976		26
chr2:112209143-112256190	chr2	112209143	112256190	47047	UCSD_Lung	0.987535		16
chr2:87751432-87798788	chr2	87751432	87798788	47356	UCSD_Lung	0.869103		20
chr21:46284504-46303000	chr21	46284504	46303000	18496	UCSD_Lung	0.291657		49
chr7:101542817-101601766	chr7	101542817	101601766	58949	UCSD_Lung	0.829321		36
chr1:27018325-27033385	chr1	27018325	27033385	15060	UCSD_Lung	0.882163		51
chr3:194866820-194932214	chr3	194866820	194932214	65394	UCSD_Lung	0.0789605		25
chr11:65622843-65631396	chr11	65622843	65631396	8553	UCSD_Lung	0.882163		97
chr9:117126612-117161033	chr9	117126612	117161033	34421	UCSD_Lung	0.0119867	hyper	21
chr1:32090351-32114524	chr1	32090351	32114524	24173	UCSD_Lung	0.621873		42
chr22:43357654-43425015	chr22	43357654	43425015	67361	UCSD_Lung	0.94291		37
chr10:103876253-103896310	chr10	103876253	103896310	20057	UCSD_Lung	0.882163		42
chr14:104312240-104358165	chr14	104312240	104358165	45925	UCSD_Lung	0.121973		34
chr15:65346572-65383634	chr15	65346572	65383634	37062	UCSD_Lung	0.852761		34
chr6:43726146-43768215	chr6	43726146	43768215	42069	UCSD_Lung	0.993482		51
chr19:47728505-47735423	chr19	47728505	47735423	6918	UCSD_Lung	NaN		58
chr15:71406277-71462645	chr15	71406277	71462645	56368	UCSD_Lung	0.531738		9
chr14:59760495-59845239	chr14	59760495	59845239	84744	UCSD_Lung	0.890567		17
chr9:112857419-112921011	chr9	112857419	112921011	63592	UCSD_Lung	0.998444		13
chr16:30074483-30082145	chr16	30074483	30082145	7662	UCSD_Lung	0.764239		78
chr15:92394913-92441672	chr15	92394913	92441672	46759	UCSD_Lung	0.78976		18
chr13:80910650-80917758	chr13	80910650	80917758	7108	UCSD_Lung	0.938176		5
chr8:48540029-48602499	chr8	48540029	48602499	62470	UCSD_Lung	0.822393		7
chr16:2171376-2178994	chr16	2171376	2178994	7618	UCSD_Lung	0.888077		111
chr15:63332453-63362219	chr15	63332453	63362219	29766	UCSD_Lung	0.78976		17
chr5:43063616-43076122	chr5	43063616	43076122	12506	UCSD_Lung	0.0809462		17
chr5:96027791-96093281	chr5	96027791	96093281	65490	UCSD_Lung	0.872085		12
chr15:99384671-99472025	chr15	99384671	99472025	87354	UCSD_Lung	0.965096		13
chr7:30487545-30519010	chr7	30487545	30519010	31465	UCSD_Lung	0.852509		25
chr6:139690764-139698884	chr6	139690764	139698884	8120	UCSD_Lung	0.538361		15
chr2:85725827-85767940	chr2	85725827	85767940	42113	UCSD_Lung	0.78976		33
chr16:88262997-88280525	chr16	88262997	88280525	17528	UCSD_Lung	0.102626		33
chr10:30711696-30748528	chr10	30711696	30748528	36832	UCSD_Lung	0.232133		10
chr17:15134788-15167576	chr17	15134788	15167576	32788	UCSD_Lung	0.809138		21
chr12:93769448-93793488	chr12	93769448	93793488	24040	UCSD_Lung	0.998287		13
chr7:39987652-39992000	chr7	39987652	39992000	4348	UCSD_Lung	NaN		9
chr8:145021828-145029514	chr8	145021828	145029514	7686	UCSD_Lung	0.520767		78
chr5:172278497-172290044	chr5	172278497	172290044	11547	UCSD_Lung	0.733495		18
chr10:63795774-63853332	chr10	63795774	63853332	57558	UCSD_Lung	0.771152		8
chr1:86041879-86049135	chr1	86041879	86049135	7256	UCSD_Lung	0.00618836	hyper	19
chr19:39615845-39660932	chr19	39615845	39660932	45087	UCSD_Lung	0.580224		67
chr10:52353231-52385942	chr10	52353231	52385942	32711	UCSD_Lung	0.823282		16
chr2:20618748-20651682	chr2	20618748	20651682	32934	UCSD_Lung	0.496468		12
chr11:305282-312843	chr11	305282	312843	7561	UCSD_Lung	0.780436		52
chr1:43389383-43429365	chr1	43389383	43429365	39982	UCSD_Lung	0.671729		37
chr2:96907397-96932719	chr2	96907397	96932719	25322	UCSD_Lung	0.450239		31
chr11:65336117-65346726	chr11	65336117	65346726	10609	UCSD_Lung	0.398661		95
chr8:103663252-103675648	chr8	103663252	103675648	12396	UCSD_Lung	0.234694		17
chr16:58484914-58536190	chr16	58484914	58536190	51276	UCSD_Lung	0.78976		27
chr18:60189178-60194583	chr18	60189178	60194583	5405	UCSD_Lung	NaN		11
chr11:18404166-18418469	chr11	18404166	18418469	14303	UCSD_Lung	0.998444		35
chr2:10409318-10489367	chr2	10409318	10489367	80049	UCSD_Lung	0.662806		23
chr1:149801815-149805529	chr1	149801815	149805529	3714	UCSD_Lung	NaN		46
chr1:149831416-149835130	chr1	149831416	149835130	3714	UCSD_Lung	NaN		45
chr1:245127227-245136020	chr1	245127227	245136020	8793	UCSD_Lung	0.971466		10
chr10:99078204-99097590	chr10	99078204	99097590	19386	UCSD_Lung	0.000275732	hyper	32
chr16:29165405-29212441	chr16	29165405	29212441	47036	UCSD_Lung	0.422226		62
chr2:85623502-85674409	chr2	85623502	85674409	50907	UCSD_Lung	0.78427		34
chr17:40663804-40684677	chr17	40663804	40684677	20873	UCSD_Lung	0.268132		79
chr8:142236313-142322683	chr8	142236313	142322683	86370	UCSD_Lung	0.728496		12
chr19:16676739-16737119	chr19	16676739	16737119	60380	UCSD_Lung	0.520767		55
chr9:132077360-132116526	chr9	132077360	132116526	39166	UCSD_Lung	0.78976		44
chr1:26386415-26449049	chr1	26386415	26449049	62634	UCSD_Lung	0.800745		46
chr11:65404020-65422943	chr11	65404020	65422943	18923	UCSD_Lung	0.970575		99
chr3:45990428-46035801	chr3	45990428	46035801	45373	UCSD_Lung	0.992289		37
chr19:11194462-11211315	chr19	11194462	11211315	16853	UCSD_Lung	0.585514		79
chr8:124512617-124565687	chr8	124512617	124565687	53070	UCSD_Lung	0.895886		22
chr1:12038391-12075748	chr1	12038391	12075748	37357	UCSD_Lung	0.541732		45
chr1:157962033-158008261	chr1	157962033	158008261	46228	UCSD_Lung	0.73395		34
chr3:69130551-69166623	chr3	69130551	69166623	36072	UCSD_Lung	0.832207		9
chr15:91093728-91155969	chr15	91093728	91155969	62241	UCSD_Lung	0.789122		34
chr16:19117268-19151258	chr16	19117268	19151258	33990	UCSD_Lung	0.473528		20
chr2:47072116-47113292	chr2	47072116	47113292	41176	UCSD_Lung	0.855571		18
chr12:53602263-53626034	chr12	53602263	53626034	23771	UCSD_Lung	0.630948		74
chr10:21804648-21817246	chr10	21804648	21817246	12598	UCSD_Lung	0.771152		16
chr1:149811046-149815658	chr1	149811046	149815658	4612	UCSD_Lung	NaN		45
chr7:102250283-102275900	chr7	102250283	102275900	25617	UCSD_Lung	NaN		30
chr16:85638587-85688574	chr16	85638587	85688574	49987	UCSD_Lung	0.85926		25
chr15:75043915-75092781	chr15	75043915	75092781	48866	UCSD_Lung	0.133883		49
chr11:63604661-63658264	chr11	63604661	63658264	53603	UCSD_Lung	0.570236		64
chr15:89165940-89202937	chr15	89165940	89202937	36997	UCSD_Lung	0.995453		23
chr2:28806225-28861087	chr2	28806225	28861087	54862	UCSD_Lung	0.78976		21
chr1:8908554-8964807	chr1	8908554	8964807	56253	UCSD_Lung	0.749909		20
chr17:38259027-38270822	chr17	38259027	38270822	11795	UCSD_Lung	0.151946		69
chr19:39326032-39361390	chr19	39326032	39361390	35358	UCSD_Lung	0.538361		65
chr15:86232653-86273014	chr15	86232653	86273014	40361	UCSD_Lung	0.0422812	hyper	11
chr1:208057100-208099004	chr1	208057100	208099004	41904	UCSD_Lung	0.227757		18
chr18:72915717-72943488	chr18	72915717	72943488	27771	UCSD_Lung	0.123748		11
chr7:47325390-47377002	chr7	47325390	47377002	51612	UCSD_Lung	0.765644		10
chr9:74975204-74981443	chr9	74975204	74981443	6239	UCSD_Lung	0.901372		10
chr13:99096942-99162732	chr13	99096942	99162732	65790	UCSD_Lung	0.894422		15
chr1:17215155-17243201	chr1	17215155	17243201	28046	UCSD_Lung	0.478309		33
chr17:48981354-49028680	chr17	48981354	49028680	47326	UCSD_Lung	0.5755		36
chr12:96589646-96658176	chr12	96589646	96658176	68530	UCSD_Lung	0.362607		16
chr19:19544903-19601556	chr19	19544903	19601556	56653	UCSD_Lung	0.369293		50
chr19:14466305-14495905	chr19	14466305	14495905	29600	UCSD_Lung	0.91669		52
chr20:48805257-48814437	chr20	48805257	48814437	9180	UCSD_Lung	0.942272		29
chr6:41665836-41704075	chr6	41665836	41704075	38239	UCSD_Lung	0.350335		35
chr17:18150237-18166549	chr17	18150237	18166549	16312	UCSD_Lung	0.631278		42
chr9:138970396-139012670	chr9	138970396	139012670	42274	UCSD_Lung	0.965096		73
chr3:195581431-195642261	chr3	195581431	195642261	60830	UCSD_Lung	0.0418321	hyper	30
chrX:41189338-41195088	chrX	41189338	41195088	5750	UCSD_Lung	0.486331		11
chr17:62768591-62812669	chr17	62768591	62812669	44078	UCSD_Lung	0.938176		38
chr22:43031256-43046241	chr22	43031256	43046241	14985	UCSD_Lung	0.938176		41
chr16:15234347-15241663	chr16	15234347	15241663	7316	UCSD_Lung	0.969415		24
chr15:77766346-77805676	chr15	77766346	77805676	39330	UCSD_Lung	0.0512825		22
chr7:640408-659610	chr7	640408	659610	19202	UCSD_Lung	0.405461		25
chr1:230983395-231005449	chr1	230983395	231005449	22054	UCSD_Lung	0.566947		23
chr11:46359824-46403102	chr11	46359824	46403102	43278	UCSD_Lung	0.938176		38
chr15:75742390-75749503	chr15	75742390	75749503	7113	UCSD_Lung	NaN		43
chr19:1256391-1263727	chr19	1256391	1263727	7336	UCSD_Lung	0.452322		86
chr1:156629223-156648249	chr1	156629223	156648249	19026	UCSD_Lung	0.97756		58
chr9:97662230-97715818	chr9	97662230	97715818	53588	UCSD_Lung	0.252503		21
chr22:24785717-24863582	chr22	24785717	24863582	77865	UCSD_Lung	0.998444		47
chr1:2475405-2484449	chr1	2475405	2484449	9044	UCSD_Lung	0.387865		38
chr14:100196476-100226407	chr14	100196476	100226407	29931	UCSD_Lung	0.0687816		19
chr7:102151121-102167636	chr7	102151121	102167636	16515	UCSD_Lung	NaN		30
chr16:68096589-68120364	chr16	68096589	68120364	23775	UCSD_Lung	0.761318		58
chr6:159051695-159089305	chr6	159051695	159089305	37610	UCSD_Lung	0.819337		17
chr1:59338812-59370929	chr1	59338812	59370929	32117	UCSD_Lung	0.553053		10
chr7:72298191-72302167	chr7	72298191	72302167	3976	UCSD_Lung	NaN		33
chr17:180717-210602	chr17	180717	210602	29885	UCSD_Lung	0.771152		17
chr1:149821363-149824377	chr1	149821363	149824377	3014	UCSD_Lung	NaN		45
chr11:44746277-44803353	chr11	44746277	44803353	57076	UCSD_Lung	0.962593		17
chr1:16338365-16348730	chr1	16338365	16348730	10365	UCSD_Lung	0.869768		43
chr1:201326267-201371297	chr1	201326267	201371297	45030	UCSD_Lung	0.835029		35
chr3:71075586-71120079	chr3	71075586	71120079	44493	UCSD_Lung	0.549401		5
chr10:134321138-134365757	chr10	134321138	134365757	44619	UCSD_Lung	0.486331		31
chr16:3173534-3209608	chr16	3173534	3209608	36074	UCSD_Lung	0.775003		83
chr8:37716717-37774115	chr8	37716717	37774115	57398	UCSD_Lung	0.151583		23
chr1:33428230-33478308	chr1	33428230	33478308	50078	UCSD_Lung	0.650236		39
chr11:124745703-124772028	chr11	124745703	124772028	26325	UCSD_Lung	0.664983		45
chr17:2074727-2096895	chr17	2074727	2096895	22168	UCSD_Lung	0.806203		43
chr17:80052888-80078010	chr17	80052888	80078010	25122	UCSD_Lung	0.852509		72
chr12:4377579-4414053	chr12	4377579	4414053	36474	UCSD_Lung	0.689783		16
chr7:143071647-143093995	chr7	143071647	143093995	22348	UCSD_Lung	0.814877		49
chr7:139331157-139376680	chr7	139331157	139376680	45523	UCSD_Lung	0.300945		24
chr11:67857223-67915452	chr11	67857223	67915452	58229	UCSD_Lung	1		47
chr2:127412308-127428737	chr2	127412308	127428737	16429	UCSD_Lung	0.768387		10
chr11:65654847-65662111	chr11	65654847	65662111	7264	UCSD_Lung	0.245371		96
chr6:11345367-11394452	chr6	11345367	11394452	49085	UCSD_Lung	0.787365		21
chr17:56583934-56616821	chr17	56583934	56616821	32887	UCSD_Lung	0.800745		34
chr12:57910308-57918956	chr12	57910308	57918956	8648	UCSD_Lung	0.590927		54
chr11:96026635-96077056	chr11	96026635	96077056	50421	UCSD_Lung	0.364262		8
chr12:110974340-111029910	chr12	110974340	111029910	55570	UCSD_Lung	0.465779		29
chr9:37908231-37970124	chr9	37908231	37970124	61893	UCSD_Lung	0.894422		19
chr17:46124353-46134803	chr17	46124353	46134803	10450	UCSD_Lung	0.799242		49
chr1:113240321-113250809	chr1	113240321	113250809	10488	UCSD_Lung	0.73851		19
chr5:138838326-138875919	chr5	138838326	138875919	37593	UCSD_Lung	0.464408		30
chr22:44419461-44465148	chr22	44419461	44465148	45687	UCSD_Lung	0.965096		23
chr5:173286800-173352409	chr5	173286800	173352409	65609	UCSD_Lung	0.857096		15
chr19:38735396-38791897	chr19	38735396	38791897	56501	UCSD_Lung	0.844297		55
chr16:22199330-22244667	chr16	22199330	22244667	45337	UCSD_Lung	0.203386		29
chr15:101702473-101748749	chr15	101702473	101748749	46276	UCSD_Lung	0.929775		22
chr16:27233000-27271199	chr16	27233000	27271199	38199	UCSD_Lung	0.118067		11
chr12:115105978-115131359	chr12	115105978	115131359	25381	UCSD_Lung	5.94778e-06	hyper	4
chr16:49857837-49893960	chr16	49857837	49893960	36123	UCSD_Lung	0.78976		12
chr6:136608828-136612610	chr6	136608828	136612610	3782	UCSD_Lung	0.648784		13
chr1:154939647-154948901	chr1	154939647	154948901	9254	UCSD_Lung	0.929775		70
chr21:38730111-38753504	chr21	38730111	38753504	23393	UCSD_Lung	0.852509		15
chr2:231273016-231289148	chr2	231273016	231289148	16132	UCSD_Lung	0.800745		21
chr1:153579237-153590776	chr1	153579237	153590776	11539	UCSD_Lung	0.666393		77
chr5:142177195-142264107	chr5	142177195	142264107	86912	UCSD_Lung	0.82728		14
chr2:10167164-10198702	chr2	10167164	10198702	31538	UCSD_Lung	0.951441		20
chr17:27235079-27280437	chr17	27235079	27280437	45358	UCSD_Lung	0.531738		60
chr16:54956715-54973307	chr16	54956715	54973307	16592	UCSD_Lung	2.84674e-06	hyper	11
chr3:150124810-150129165	chr3	150124810	150129165	4355	UCSD_Lung	0.322188		22
chr22:32924539-32976379	chr22	32924539	32976379	51840	UCSD_Lung	0.876544		19
chr1:245025740-245029064	chr1	245025740	245029064	3324	UCSD_Lung	NaN		11
chr6:160372354-160426199	chr6	160372354	160426199	53845	UCSD_Lung	0.864855		23
chr3:52210691-52254108	chr3	52210691	52254108	43417	UCSD_Lung	0.712536		58
chr17:4847298-4855599	chr17	4847298	4855599	8301	UCSD_Lung	0.566947		51
chr19:30152535-30178571	chr19	30152535	30178571	26036	UCSD_Lung	0.981637		11
chr1:228269664-228279319	chr1	228269664	228279319	9655	UCSD_Lung	0.384362		28
chr19:48218393-48248060	chr19	48218393	48248060	29667	UCSD_Lung	0.974972		69
chr22:39089958-39114377	chr22	39089958	39114377	24419	UCSD_Lung	0.987535		53
chr14:105250877-105283527	chr14	105250877	105283527	32650	UCSD_Lung	0.878971		36
chr11:124615840-124634381	chr11	124615840	124634381	18541	UCSD_Lung	0.0506086		43
chr10:33226742-33251655	chr10	33226742	33251655	24913	UCSD_Lung	0.565191		7
chr19:778786-803779	chr19	778786	803779	24993	UCSD_Lung	0.91649		68
chr5:180668274-180675859	chr5	180668274	180675859	7585	UCSD_Lung	0.57646		26
chr21:46366110-46414280	chr21	46366110	46414280	48170	UCSD_Lung	0.880787		49
chr6:3740774-3754142	chr6	3740774	3754142	13368	UCSD_Lung	0.608549		24
chr19:18117419-18141786	chr19	18117419	18141786	24367	UCSD_Lung	0.826345		69
chr1:150120700-150137761	chr1	150120700	150137761	17061	UCSD_Lung	0.0637261		58
chr15:37385613-37403769	chr15	37385613	37403769	18156	UCSD_Lung	6.79848e-07	hyper	5
chr19:13122379-13134630	chr19	13122379	13134630	12251	UCSD_Lung	0.0789605		62
chr14:31675201-31678810	chr14	31675201	31678810	3609	UCSD_Lung	0.779865		14
chr17:73769519-73783038	chr17	73769519	73783038	13519	UCSD_Lung	0.385677		77
chr9:140187437-140216726	chr9	140187437	140216726	29289	UCSD_Lung	0.800745		88
chr3:193851208-193860890	chr3	193851208	193860890	9682	UCSD_Lung	0.78976		20
chr5:43033834-43045550	chr5	43033834	43045550	11716	UCSD_Lung	0.671729		17
chr4:159691752-159749312	chr4	159691752	159749312	57560	UCSD_Lung	0.809138		11
chr4:141061796-141076018	chr4	141061796	141076018	14222	UCSD_Lung	0.78976		16
chr10:3843110-3854892	chr10	3843110	3854892	11782	UCSD_Lung	0.417142		6
chr20:3775311-3789581	chr20	3775311	3789581	14270	UCSD_Lung	0.840208		39
chr11:317336-321479	chr11	317336	321479	4143	UCSD_Lung	0.137043		52
chr16:53534624-53554437	chr16	53534624	53554437	19813	UCSD_Lung	0.687039		9
chr14:23870473-23890571	chr14	23870473	23890571	20098	UCSD_Lung	0.666393		76
chr12:8178411-8192076	chr12	8178411	8192076	13665	UCSD_Lung	0.878971		37
chr11:205243-211796	chr11	205243	211796	6553	UCSD_Lung	0.738509		52
chr11:120186871-120211206	chr11	120186871	120211206	24335	UCSD_Lung	0.979671		17
chr4:169752432-169802464	chr4	169752432	169802464	50032	UCSD_Lung	0.00140739	hyper	9
chr14:21148577-21153775	chr14	21148577	21153775	5198	UCSD_Lung	0.566947		66
chr6:2839716-2859670	chr6	2839716	2859670	19954	UCSD_Lung	0.982334		22
chr20:23337314-23344620	chr20	23337314	23344620	7306	UCSD_Lung	0.650236		23
chr6:32149708-32161918	chr6	32149708	32161918	12210	UCSD_Lung	0.605741		103
chr11:1770660-1805042	chr11	1770660	1805042	34382	UCSD_Lung	0.938176		56
chr12:92526891-92540701	chr12	92526891	92540701	13810	UCSD_Lung	NaN		8
chr1:94485792-94536633	chr1	94485792	94536633	50841	UCSD_Lung	0.184055		18
chr17:36883977-36907951	chr17	36883977	36907951	23974	UCSD_Lung	0.245371		48
chr6:42738372-42759049	chr6	42738372	42759049	20677	UCSD_Lung	0.0138174	hyper	52
chr17:1615435-1622622	chr17	1615435	1622622	7187	UCSD_Lung	0.787365		47
chr19:16981691-17008945	chr19	16981691	17008945	27254	UCSD_Lung	0.364262		55
chr4:2246716-2268317	chr4	2246716	2268317	21601	UCSD_Lung	0.982334		33
chr2:8815972-8826211	chr2	8815972	8826211	10239	UCSD_Lung	0.979671		11
chr17:53342089-53373406	chr17	53342089	53373406	31317	UCSD_Lung	0.560429		8
chr15:75320561-75342597	chr15	75320561	75342597	22036	UCSD_Lung	0.256587		48
chr10:72237541-72284147	chr10	72237541	72284147	46606	UCSD_Lung	0.94291		22
chr11:72521403-72550336	chr11	72521403	72550336	28933	UCSD_Lung	0.322188		32
chr5:149513886-149544807	chr5	149513886	149544807	30921	UCSD_Lung	0.991722		35
chr17:66230502-66252165	chr17	66230502	66252165	21663	UCSD_Lung	0.984582		23
chr20:17524440-17555157	chr20	17524440	17555157	30717	UCSD_Lung	0.829241		22
chr12:13249892-13268807	chr12	13249892	13268807	18915	UCSD_Lung	0.348636		24
chr22:39566959-39582293	chr22	39566959	39582293	15334	UCSD_Lung	0.972021		43
chr20:44033967-44066145	chr20	44033967	44066145	32178	UCSD_Lung	0.791752		62
chr2:234318260-234338811	chr2	234318260	234338811	20551	UCSD_Lung	0.422226		35
chr3:52267892-52288450	chr3	52267892	52288450	20558	UCSD_Lung	0.205441		58
chr17:18084675-18102664	chr17	18084675	18102664	17989	UCSD_Lung	0.257386		43
chr1:752370-772533	chr1	752370	772533	20163	UCSD_Lung	0.82401		65
chr10:112255396-112273284	chr10	112255396	112273284	17888	UCSD_Lung	0.82728		15
chr5:148928678-148943433	chr5	148928678	148943433	14755	UCSD_Lung	0.71327		27
chr1:153504009-153510224	chr1	153504009	153510224	6215	UCSD_Lung	0.538361		78
chr14:105142854-105166748	chr14	105142854	105166748	23894	UCSD_Lung	0.395512		38
chr9:138880856-138924171	chr9	138880856	138924171	43315	UCSD_Lung	0.91649		66
chr6:26155539-26173866	chr6	26155539	26173866	18327	UCSD_Lung	0.768387		65
chr10:129704503-129727201	chr10	129704503	129727201	22698	UCSD_Lung	0.598597		6
chr4:144260501-144333634	chr4	144260501	144333634	73133	UCSD_Lung	0.829241		9
chr22:33011575-33041335	chr22	33011575	33041335	29760	UCSD_Lung	0.972021		19
chr1:212457014-212464902	chr1	212457014	212464902	7888	UCSD_Lung	0.940319		24
chr12:119613625-119628282	chr12	119613625	119628282	14657	UCSD_Lung	0.566947		13
chr16:88809516-88852538	chr16	88809516	88852538	43022	UCSD_Lung	0.929775		42
chr20:43319372-43360946	chr20	43319372	43360946	41574	UCSD_Lung	0.811833		50
chr15:72514365-72530628	chr15	72514365	72530628	16263	UCSD_Lung	0.733978		18
chr8:123828794-123872037	chr8	123828794	123872037	43243	UCSD_Lung	0.15685		16
chr1:109911040-109941505	chr1	109911040	109941505	30465	UCSD_Lung	0.763351		47
chr22:37878842-37909292	chr22	37878842	37909292	30450	UCSD_Lung	0.882731		52
chr21:33778565-33788082	chr21	33778565	33788082	9517	UCSD_Lung	0.296678		26
chr9:96328742-96363309	chr9	96328742	96363309	34567	UCSD_Lung	0.0809462		26
chr12:109015540-109060919	chr12	109015540	109060919	45379	UCSD_Lung	0.699045		26
chr2:75061067-75102399	chr2	75061067	75102399	41332	UCSD_Lung	0.984582		38
chr12:46120215-46125149	chr12	46120215	46125149	4934	UCSD_Lung	NaN		11
chr5:148793738-148806368	chr5	148793738	148806368	12630	UCSD_Lung	0.954972		25
chr16:9183638-9222851	chr16	9183638	9222851	39213	UCSD_Lung	0.364262		9
chr22:25506194-25551355	chr22	25506194	25551355	45161	UCSD_Lung	0.809138		26
chr1:2143280-2147405	chr1	2143280	2147405	4125	UCSD_Lung	0.800745		59
chr15:74906625-74964221	chr15	74906625	74964221	57596	UCSD_Lung	0.57968		48
chr7:75554634-75602042	chr7	75554634	75602042	47408	UCSD_Lung	0.436156		32
chr17:73868258-73875306	chr17	73868258	73875306	7048	UCSD_Lung	0.809138		75
chr17:8123967-8130884	chr17	8123967	8130884	6917	UCSD_Lung	0.00133702	hyper	90
chr2:174827996-174831430	chr2	174827996	174831430	3434	UCSD_Lung	NaN		12
chr2:1701232-1756057	chr2	1701232	1756057	54825	UCSD_Lung	0.938176		6
chr4:114681009-114684632	chr4	114681009	114684632	3623	UCSD_Lung	NaN		6
chr3:50353436-50364041	chr3	50353436	50364041	10605	UCSD_Lung	0.890567		50
chr10:116297903-116338177	chr10	116297903	116338177	40274	UCSD_Lung	0.97756		17
chr19:16365478-16405409	chr19	16365478	16405409	39931	UCSD_Lung	0.772285		49
chr6:41038674-41043268	chr6	41038674	41043268	4594	UCSD_Lung	NaN		30
chr3:46885844-46916759	chr3	46885844	46916759	30915	UCSD_Lung	0.255929		38
chr17:62222217-62263032	chr17	62222217	62263032	40815	UCSD_Lung	0.799242		43
chr6:89788678-89793217	chr6	89788678	89793217	4539	UCSD_Lung	NaN		14
chr11:65146897-65153444	chr11	65146897	65153444	6547	UCSD_Lung	0.871657		89
chr22:37562253-37596293	chr22	37562253	37596293	34040	UCSD_Lung	0.78976		50
chr17:66431593-66471104	chr17	66431593	66471104	39511	UCSD_Lung	0.984582		22
chr6:3053230-3070286	chr6	3053230	3070286	17056	UCSD_Lung	0.452322		23
chr21:43629654-43658244	chr21	43629654	43658244	28590	UCSD_Lung	0.510135		28
chr16:30660876-30673036	chr16	30660876	30673036	12160	UCSD_Lung	0.222263		95
chr7:47597275-47676783	chr7	47597275	47676783	79508	UCSD_Lung	0.906527		10
chr6:43137650-43144598	chr6	43137650	43144598	6948	UCSD_Lung	0.763351		47
chr7:26238829-26242557	chr7	26238829	26242557	3728	UCSD_Lung	0.667874		29
chr1:17857734-17897872	chr1	17857734	17897872	40138	UCSD_Lung	0.274815		21
chr2:220109442-220119882	chr2	220109442	220119882	10440	UCSD_Lung	0.839681		59
chr2:55323344-55395789	chr2	55323344	55395789	72445	UCSD_Lung	0.57968		20
chr9:95484158-95533376	chr9	95484158	95533376	49218	UCSD_Lung	0.809138		27
chr7:150642159-150687879	chr7	150642159	150687879	45720	UCSD_Lung	0.395512		45
chr14:77367271-77388138	chr14	77367271	77388138	20867	UCSD_Lung	0.78976		28
chr10:45452698-45465905	chr10	45452698	45465905	13207	UCSD_Lung	0.206244		17
chr16:46764273-46798191	chr16	46764273	46798191	33918	UCSD_Lung	0.0196629	hypo	11
chr8:67340126-67368514	chr8	67340126	67368514	28388	UCSD_Lung	0.433706		26
chr10:45484961-45497498	chr10	45484961	45497498	12537	UCSD_Lung	0.91649		17
chr1:226022229-226071249	chr1	226022229	226071249	49020	UCSD_Lung	0.362326		19
chr5:172655376-172676296	chr5	172655376	172676296	20920	UCSD_Lung	5.1585e-08	hyper	18
chr12:122488483-122530418	chr12	122488483	122530418	41935	UCSD_Lung	0.318657		38
chr6:157097541-157101958	chr6	157097541	157101958	4417	UCSD_Lung	0.69176		5
chr10:30314920-30349520	chr10	30314920	30349520	34600	UCSD_Lung	0.819337		10
chr16:3069863-3074626	chr16	3069863	3074626	4763	UCSD_Lung	NaN		86
chr7:74507452-74512346	chr7	74507452	74512346	4894	UCSD_Lung	NaN		30
chr16:4418702-4443906	chr16	4418702	4443906	25204	UCSD_Lung	0.90304		44
chr21:36235967-36264001	chr21	36235967	36264001	28034	UCSD_Lung	0.493937		16
chr1:151960740-151974470	chr1	151960740	151974470	13730	UCSD_Lung	0.0245488	hypo	72
chr19:33751162-33802757	chr19	33751162	33802757	51595	UCSD_Lung	0.996403		24
chr11:58341143-58347772	chr11	58341143	58347772	6629	UCSD_Lung	NaN		43
chr7:74263906-74268483	chr7	74263906	74268483	4577	UCSD_Lung	NaN		29
chr2:47181804-47216838	chr2	47181804	47216838	35034	UCSD_Lung	0.471622		19
chr5:139595757-139653647	chr5	139595757	139653647	57890	UCSD_Lung	0.742453		73
chrX:153940506-153967551	chrX	153940506	153967551	27045	UCSD_Lung	0.578476		69
chr6:291095-313777	chr6	291095	313777	22682	UCSD_Lung	0.686954		6
chr9:123678938-123713593	chr9	123678938	123713593	34655	UCSD_Lung	0.187755		16
chr5:139678246-139728307	chr5	139678246	139728307	50061	UCSD_Lung	0.965842		74
chr13:41627365-41637162	chr13	41627365	41637162	9797	UCSD_Lung	0.984582		22
chr19:46066061-46119472	chr19	46066061	46119472	53411	UCSD_Lung	0.78976		74
chr10:111967100-111988296	chr10	111967100	111988296	21196	UCSD_Lung	0.996403		15
chr15:36868175-36906693	chr15	36868175	36906693	38518	UCSD_Lung	0.595422		5
chr19:50133929-50146493	chr19	50133929	50146493	12564	UCSD_Lung	0.728462		111
chr18:71916335-71960190	chr18	71916335	71960190	43855	UCSD_Lung	0.91078		13
chr1:59274701-59324334	chr1	59274701	59324334	49633	UCSD_Lung	0.596174		10
chr3:49839799-49852061	chr3	49839799	49852061	12262	UCSD_Lung	0.882163		72
chr12:27690227-27752468	chr12	27690227	27752468	62241	UCSD_Lung	0.261212		16
chr6:21586937-21597447	chr6	21586937	21597447	10510	UCSD_Lung	0.78976		5
chr2:201724772-201732443	chr2	201724772	201732443	7671	UCSD_Lung	0.985553		28
chr2:54613104-54672107	chr2	54613104	54672107	59003	UCSD_Lung	0.671729		18
chr8:23153768-23212605	chr8	23153768	23212605	58837	UCSD_Lung	0.605741		28
chr4:23855744-23906109	chr4	23855744	23906109	50365	UCSD_Lung	0.617082		4
chr6:30880966-30905424	chr6	30880966	30905424	24458	UCSD_Lung	0.993482		105
chr19:59064978-59071869	chr19	59064978	59071869	6891	UCSD_Lung	0.326274		51
chr8:22485147-22531921	chr8	22485147	22531921	46774	UCSD_Lung	0.969415		41
chr10:116233610-116285340	chr10	116233610	116285340	51730	UCSD_Lung	0.462648		17
chr11:57530992-57568490	chr11	57530992	57568490	37498	UCSD_Lung	0.236892		44
chr22:36541286-36558381	chr22	36541286	36558381	17095	UCSD_Lung	0.905278		30
chr3:56788167-56833619	chr3	56788167	56833619	45452	UCSD_Lung	0.0722846		16
chr2:220035930-220044109	chr2	220035930	220044109	8179	UCSD_Lung	0.566947		60
chr17:7378645-7384073	chr17	7378645	7384073	5428	UCSD_Lung	0.593165		108
chr3:177048174-177080179	chr3	177048174	177080179	32005	UCSD_Lung	0.0254615	hyper	2
chr17:73627847-73640187	chr17	73627847	73640187	12340	UCSD_Lung	0.982334		75
chr22:19830490-19844157	chr22	19830490	19844157	13667	UCSD_Lung	0.699045		47
chr22:24157775-24189478	chr22	24157775	24189478	31703	UCSD_Lung	0.778006		47
chr16:11875610-11904705	chr16	11875610	11904705	29095	UCSD_Lung	0.965096		21
chr5:6703600-6737417	chr5	6703600	6737417	33817	UCSD_Lung	0.494819		11
chr19:16545845-16581104	chr19	16545845	16581104	35259	UCSD_Lung	0.338661		56
chr2:46256232-46326608	chr2	46256232	46326608	70376	UCSD_Lung	0.560429		14
chr11:46684918-46733584	chr11	46684918	46733584	48666	UCSD_Lung	0.82728		47
chr14:102963585-102994641	chr14	102963585	102994641	31056	UCSD_Lung	0.759008		24
chr8:146010579-146023142	chr8	146010579	146023142	12563	UCSD_Lung	0.78976		52
chr5:171577372-171616032	chr5	171577372	171616032	38660	UCSD_Lung	0.0205247	hyper	18
chr3:188657696-188674403	chr3	188657696	188674403	16707	UCSD_Lung	0.486331		7
chr10:121153952-121210528	chr10	121153952	121210528	56576	UCSD_Lung	0.767198		17
chr17:37813628-37825393	chr17	37813628	37825393	11765	UCSD_Lung	0.15685		61
chr8:17917640-17943585	chr8	17917640	17943585	25945	UCSD_Lung	0.455173		13
chr4:185713450-185744635	chr4	185713450	185744635	31185	UCSD_Lung	0.973694		22
chr10:88726022-88733482	chr10	88726022	88733482	7460	UCSD_Lung	0.106573		25
chr22:34206955-34272052	chr22	34206955	34272052	65097	UCSD_Lung	0.984582		4
chr22:38900087-38903988	chr22	38900087	38903988	3901	UCSD_Lung	0.476443		59
chr1:2160113-2167961	chr1	2160113	2167961	7848	UCSD_Lung	0.26244		58
chr16:57285674-57319141	chr16	57285674	57319141	33467	UCSD_Lung	0.895886		53
chr11:117043468-117093287	chr11	117043468	117093287	49819	UCSD_Lung	0.742363		26
chr5:141691989-141708043	chr5	141691989	141708043	16054	UCSD_Lung	0.923774		41
chr19:14182458-14203369	chr19	14182458	14203369	20911	UCSD_Lung	0.71327		51
chr10:93341323-93391468	chr10	93341323	93391468	50145	UCSD_Lung	0.935111		17
chr7:95214643-95239798	chr7	95214643	95239798	25155	UCSD_Lung	0.799242		12
chr14:91684010-91736677	chr14	91684010	91736677	52667	UCSD_Lung	0.881957		18
chr1:51433106-51444971	chr1	51433106	51444971	11865	UCSD_Lung	0.566947		12
chr17:2111006-2148765	chr17	2111006	2148765	37759	UCSD_Lung	0.992289		45
chr1:150549136-150553178	chr1	150549136	150553178	4042	UCSD_Lung	0.358253		71
chr7:2547132-2573119	chr7	2547132	2573119	25987	UCSD_Lung	0.570715		22
chr10:105641660-105676353	chr10	105641660	105676353	34693	UCSD_Lung	0.945406		28
chr18:20756786-20841443	chr18	20756786	20841443	84657	UCSD_Lung	0.329896		12
chrX:153230810-153240632	chrX	153230810	153240632	9822	UCSD_Lung	0.00574078	hypo	65
chr1:41939307-41981913	chr1	41939307	41981913	42606	UCSD_Lung	0.881957		23
chr15:31506380-31529829	chr15	31506380	31529829	23449	UCSD_Lung	0.926298		13
chr6:52408443-52442834	chr6	52408443	52442834	34391	UCSD_Lung	0.967642		25
chr14:23443015-23477215	chr14	23443015	23477215	34200	UCSD_Lung	0.965096		44
chr1:8063878-8088662	chr1	8063878	8088662	24784	UCSD_Lung	0.190505		12
chr12:109547560-109572829	chr12	109547560	109572829	25269	UCSD_Lung	0.435457		31
chr9:100263936-100294844	chr9	100263936	100294844	30908	UCSD_Lung	0.0664803		28
chr20:62681087-62689864	chr20	62681087	62689864	8777	UCSD_Lung	0.180875		51
chr5:175959654-175971540	chr5	175959654	175971540	11886	UCSD_Lung	0.931571		41
chr12:121957831-121977115	chr12	121957831	121977115	19284	UCSD_Lung	0.963872		37
chr12:109079713-109096949	chr12	109079713	109096949	17236	UCSD_Lung	0.163875		25
chr16:24987687-25025095	chr16	24987687	25025095	37408	UCSD_Lung	0.13391		11
chr1:145434374-145443479	chr1	145434374	145443479	9105	UCSD_Lung	NaN		26
chr16:3102086-3157272	chr16	3102086	3157272	55186	UCSD_Lung	0.69892		83
chr6:36935959-36987594	chr6	36935959	36987594	51635	UCSD_Lung	0.969415		29
chr14:92977257-93016803	chr14	92977257	93016803	39546	UCSD_Lung	0.837882		21
chr10:121095044-121139269	chr10	121095044	121139269	44225	UCSD_Lung	0.78427		18
chr10:46950950-46984234	chr10	46950950	46984234	33284	UCSD_Lung	0.817621		17
chr12:57009992-57031331	chr12	57009992	57031331	21339	UCSD_Lung	0.611932		82
chr5:98262773-98269785	chr5	98262773	98269785	7012	UCSD_Lung	0.538361		4
chr6:164505820-164531835	chr6	164505820	164531835	26015	UCSD_Lung	0.573663		4
chr17:27989948-28072155	chr17	27989948	28072155	82207	UCSD_Lung	0.201438		47
chr10:13700802-13761757	chr10	13700802	13761757	60955	UCSD_Lung	0.888077		11
chr16:4508923-4565533	chr16	4508923	4565533	56610	UCSD_Lung	0.577515		39
chr3:9437015-9444925	chr3	9437015	9444925	7910	UCSD_Lung	NaN		44
chr8:8991303-9013761	chr8	8991303	9013761	22458	UCSD_Lung	0.705956		13
chr19:11353352-11380981	chr19	11353352	11380981	27629	UCSD_Lung	0.085553		72
chr22:36632608-36656108	chr22	36632608	36656108	23500	UCSD_Lung	0.733495		33
chr2:97192355-97205989	chr2	97192355	97205989	13634	UCSD_Lung	0.320248		29
chr11:10323674-10350092	chr11	10323674	10350092	26418	UCSD_Lung	0.734884		22
chrX:39944635-39969484	chrX	39944635	39969484	24849	UCSD_Lung	0.78976		8
chr5:154132952-154175204	chr5	154132952	154175204	42252	UCSD_Lung	0.819337		14
chr21:45280305-45359821	chr21	45280305	45359821	79516	UCSD_Lung	0.78427		50
chr14:104089937-104104614	chr14	104089937	104104614	14677	UCSD_Lung	0.859683		27
chr3:111570292-111604333	chr3	111570292	111604333	34041	UCSD_Lung	0.206244		19
chr17:29875694-29910023	chr17	29875694	29910023	34329	UCSD_Lung	0.459337		33
chr14:55232556-55255373	chr14	55232556	55255373	22817	UCSD_Lung	0.734884		20
chr9:109622194-109656257	chr9	109622194	109656257	34063	UCSD_Lung	0.866105		4
chr15:90638248-90650789	chr15	90638248	90650789	12541	UCSD_Lung	0.78976		41
chr6:52354523-52388109	chr6	52354523	52388109	33586	UCSD_Lung	0.996403		24
chr12:6559100-6572907	chr12	6559100	6572907	13807	UCSD_Lung	0.133883		57
chr1:16007196-16045173	chr1	16007196	16045173	37977	UCSD_Lung	0.538361		37
chr5:175084363-175123938	chr5	175084363	175123938	39575	UCSD_Lung	0.667595		25
chr11:67775074-67783359	chr11	67775074	67783359	8285	UCSD_Lung	0.476184		48
chr2:46087253-46166824	chr2	46087253	46166824	79571	UCSD_Lung	0.471622		15
chr3:50372911-50379567	chr3	50372911	50379567	6656	UCSD_Lung	0.78976		50
chr1:27323833-27339995	chr1	27323833	27339995	16162	UCSD_Lung	0.471622		52
chr2:159810283-159870494	chr2	159810283	159870494	60211	UCSD_Lung	0.826345		12
chr22:42980294-43018064	chr22	42980294	43018064	37770	UCSD_Lung	0.882163		44
chr10:27528517-27532812	chr10	27528517	27532812	4295	UCSD_Lung	NaN		15
chr3:128199015-128216666	chr3	128199015	128216666	17651	UCSD_Lung	0.385002		34
chr20:22536539-22565230	chr20	22536539	22565230	28691	UCSD_Lung	1.41683e-07	hyper	17
chr20:52195320-52240870	chr20	52195320	52240870	45550	UCSD_Lung	0.431815		8
chrX:106916095-106929998	chrX	106916095	106929998	13903	UCSD_Lung	0.101594		17
chr3:16923413-16959538	chr3	16923413	16959538	36125	UCSD_Lung	0.91649		8
chr9:112778065-112844499	chr9	112778065	112844499	66434	UCSD_Lung	0.00593721	hyper	14
chr4:187587619-187648619	chr4	187587619	187648619	61000	UCSD_Lung	0.728496		11
chr6:74224953-74234140	chr6	74224953	74234140	9187	UCSD_Lung	0.488878		15
chr4:185303273-185347271	chr4	185303273	185347271	43998	UCSD_Lung	0.872681		24
chr11:71810075-71824965	chr11	71810075	71824965	14890	UCSD_Lung	0.819337		33
chr15:90692245-90737129	chr15	90692245	90737129	44884	UCSD_Lung	0.734884		41
chr3:49156252-49172933	chr3	49156252	49172933	16681	UCSD_Lung	0.91649		72
chr2:42273101-42300251	chr2	42273101	42300251	27150	UCSD_Lung	0.809138		9
chr9:34988441-34996197	chr9	34988441	34996197	7756	UCSD_Lung	0.78291		59
chr8:48421335-48440130	chr8	48421335	48440130	18795	UCSD_Lung	0.938176		7
chr11:119176478-119193813	chr11	119176478	119193813	17335	UCSD_Lung	0.362326		47
chr11:45167206-45204709	chr11	45167206	45204709	37503	UCSD_Lung	0.797654		17
chr14:105636640-105691727	chr14	105636640	105691727	55087	UCSD_Lung	0.57646		29
chr17:7459853-7466333	chr17	7459853	7466333	6480	UCSD_Lung	0.554104		108
chr3:46731656-46739274	chr3	46731656	46739274	7618	UCSD_Lung	NaN		36
chr17:79245998-79274074	chr17	79245998	79274074	28076	UCSD_Lung	0.262357		63
chr19:658500-681203	chr19	658500	681203	22703	UCSD_Lung	0.453642		67
chr19:2266217-2291082	chr19	2266217	2291082	24865	UCSD_Lung	0.993482		69
chr14:55031225-55041376	chr14	55031225	55041376	10151	UCSD_Lung	NaN		17
chr22:20903216-20935089	chr22	20903216	20935089	31873	UCSD_Lung	0.814877		49
chr3:53174020-53206578	chr3	53174020	53206578	32558	UCSD_Lung	0.566947		43
chr3:118997783-119021181	chr3	118997783	119021181	23398	UCSD_Lung	0.853527		18
chr17:17429241-17476274	chr17	17429241	17476274	47033	UCSD_Lung	0.953544		39
chr17:48221392-48233466	chr17	48221392	48233466	12074	UCSD_Lung	0.78976		47
chr9:131925818-131940785	chr9	131925818	131940785	14967	UCSD_Lung	0.686954		50
chr10:33482283-33542567	chr10	33482283	33542567	60284	UCSD_Lung	0.987535		6
chr15:90905115-90963938	chr15	90905115	90963938	58823	UCSD_Lung	0.979671		38
chr12:65044367-65082426	chr12	65044367	65082426	38059	UCSD_Lung	0.364167		16
chr14:93098780-93143810	chr14	93098780	93143810	45030	UCSD_Lung	0.958518		21
chr17:7736302-7741615	chr17	7736302	7741615	5313	UCSD_Lung	NaN		101
chr2:43384366-43406909	chr2	43384366	43406909	22543	UCSD_Lung	0.223625		16
chr3:13031469-13061226	chr3	13031469	13061226	29757	UCSD_Lung	0.262357		18
chr1:149856138-149861001	chr1	149856138	149861001	4863	UCSD_Lung	NaN		46
chr3:125978012-126033776	chr3	125978012	126033776	55764	UCSD_Lung	0.882163		23
chr16:57653421-57683065	chr16	57653421	57683065	29644	UCSD_Lung	0.878756		50
chr6:82458588-82464329	chr6	82458588	82464329	5741	UCSD_Lung	0.913647		3
chr9:71319153-71371192	chr9	71319153	71371192	52039	UCSD_Lung	0.872149		15
chr2:40644629-40717316	chr2	40644629	40717316	72687	UCSD_Lung	0.984582		6
chr3:38168633-38195251	chr3	38168633	38195251	26618	UCSD_Lung	0.819337		24
chr22:31996296-32036397	chr22	31996296	32036397	40101	UCSD_Lung	0.927111		37
chr19:1406408-1419546	chr19	1406408	1419546	13138	UCSD_Lung	0.486331		89
chr1:155656033-155659530	chr1	155656033	155659530	3497	UCSD_Lung	0.894422		80
chr4:2838977-2871929	chr4	2838977	2871929	32952	UCSD_Lung	0.375818		32
chr3:71625820-71634865	chr3	71625820	71634865	9045	UCSD_Lung	NaN		7
chr6:86351097-86355352	chr6	86351097	86355352	4255	UCSD_Lung	0.91669		7
chr19:2524292-2551188	chr19	2524292	2551188	26896	UCSD_Lung	0.442867		59
chr9:73168217-73230803	chr9	73168217	73230803	62586	UCSD_Lung	0.471622		11
chr2:102756700-102776293	chr2	102756700	102776293	19593	UCSD_Lung	0.633832		19
chr19:1935408-1945287	chr19	1935408	1945287	9879	UCSD_Lung	0.197271		74
chr20:23060957-23069729	chr20	23060957	23069729	8772	UCSD_Lung	0.187755		22
chr22:24937896-24975073	chr22	24937896	24975073	37177	UCSD_Lung	0.992289		47
chr13:114863283-114898583	chr13	114863283	114898583	35300	UCSD_Lung	0.631278		18
chr8:33410962-33425127	chr8	33410962	33425127	14165	UCSD_Lung	0.0957708		5
chr8:131408792-131457968	chr8	131408792	131457968	49176	UCSD_Lung	0.590071		7
chr11:58938916-58992734	chr11	58938916	58992734	53818	UCSD_Lung	0.25941		42
chr17:61500291-61528541	chr17	61500291	61528541	28250	UCSD_Lung	0.6517		40
chr20:62257113-62274229	chr20	62257113	62274229	17116	UCSD_Lung	0.949588		68
chr12:109110464-109128687	chr12	109110464	109128687	18223	UCSD_Lung	0.936977		25
chr17:41436889-41450361	chr17	41436889	41450361	13472	UCSD_Lung	0.872681		74
chr9:35726029-35733751	chr9	35726029	35733751	7722	UCSD_Lung	0.892619		45
chr11:74858188-74908024	chr11	74858188	74908024	49836	UCSD_Lung	0.645557		29
chr17:81037486-81068828	chr17	81037486	81068828	31342	UCSD_Lung	0.411416		22
chr10:105494540-105555321	chr10	105494540	105555321	60781	UCSD_Lung	0.91649		33
chr15:42782341-42803390	chr15	42782341	42803390	21049	UCSD_Lung	0.874196		39
chr12:10364085-10373949	chr12	10364085	10373949	9864	UCSD_Lung	0.555812		53
chr4:3293036-3334108	chr4	3293036	3334108	41072	UCSD_Lung	0.97429		26
chr19:42752698-42761121	chr19	42752698	42761121	8423	UCSD_Lung	0.761318		56
chr13:111564693-111568641	chr13	111564693	111568641	3948	UCSD_Lung	NaN		11
chr11:118659939-118664216	chr11	118659939	118664216	4277	UCSD_Lung	NaN		57
chr17:55164418-55189053	chr17	55164418	55189053	24635	UCSD_Lung	0.415239		17
chr19:48824327-48837699	chr19	48824327	48837699	13372	UCSD_Lung	0.585514		86
chr1:31839527-31868307	chr1	31839527	31868307	28780	UCSD_Lung	0.625774		40
chr4:89203835-89219912	chr4	89203835	89219912	16077	UCSD_Lung	0.566947		21
chr17:74247582-74271643	chr17	74247582	74271643	24061	UCSD_Lung	0.538361		62
chr10:65386829-65405892	chr10	65386829	65405892	19063	UCSD_Lung	0.322188		7
chr3:64669880-64677423	chr3	64669880	64677423	7543	UCSD_Lung	0.232625		13
chr1:65521161-65535043	chr1	65521161	65535043	13882	UCSD_Lung	NaN		12
chr22:42220699-42270030	chr22	42220699	42270030	49331	UCSD_Lung	0.78976		51
chr17:38598689-38615378	chr17	38598689	38615378	16689	UCSD_Lung	0.439942		89
chr19:45347579-45383849	chr19	45347579	45383849	36270	UCSD_Lung	0.170832		77
chr3:49481030-49523613	chr3	49481030	49523613	42583	UCSD_Lung	0.385677		81
chr17:45954745-45985762	chr17	45954745	45985762	31017	UCSD_Lung	0.415239		49
chr1:164717131-164764470	chr1	164717131	164764470	47339	UCSD_Lung	0.501793		9
chr1:155530046-155533929	chr1	155530046	155533929	3883	UCSD_Lung	NaN		76
chr3:52557955-52573516	chr3	52557955	52573516	15561	UCSD_Lung	0.362326		58
chr5:171837263-171883740	chr5	171837263	171883740	46477	UCSD_Lung	0.882163		17
chr11:11556367-11614464	chr11	11556367	11614464	58097	UCSD_Lung	0.882163		17
chr5:107714079-107719141	chr5	107714079	107719141	5062	UCSD_Lung	0.979671		4
chr3:119811810-119815608	chr3	119811810	119815608	3798	UCSD_Lung	0.609382		25
chr1:161166263-161173724	chr1	161166263	161173724	7461	UCSD_Lung	0.696459		56
chr17:19272301-19303816	chr17	19272301	19303816	31515	UCSD_Lung	0.940775		35
chr11:444383-470707	chr11	444383	470707	26324	UCSD_Lung	0.863514		55
chr1:226296202-226323978	chr1	226296202	226323978	27776	UCSD_Lung	0.837882		19
chr9:132161805-132179421	chr9	132161805	132179421	17616	UCSD_Lung	0.823677		38
chr2:206546300-206580305	chr2	206546300	206580305	34005	UCSD_Lung	0.91078		11
chr12:117479472-117535649	chr12	117479472	117535649	56177	UCSD_Lung	0.385002		15
chr11:67271750-67276934	chr11	67271750	67276934	5184	UCSD_Lung	0.809138		57
chr2:233923287-233954214	chr2	233923287	233954214	30927	UCSD_Lung	0.487331		37
chr11:12821516-12886669	chr11	12821516	12886669	65153	UCSD_Lung	0.644518		12
chr12:53890528-53900413	chr12	53890528	53900413	9885	UCSD_Lung	0.986314		71
chr3:171842462-171900558	chr3	171842462	171900558	58096	UCSD_Lung	0.0956291		9
chr19:1267881-1277206	chr19	1267881	1277206	9325	UCSD_Lung	0.850312		88
chr8:12610121-12624953	chr8	12610121	12624953	14832	UCSD_Lung	0.929775		29
chr14:24893833-24910463	chr14	24893833	24910463	16630	UCSD_Lung	0.836198		51
chr11:86627318-86669978	chr11	86627318	86669978	42660	UCSD_Lung	0.184055		10
chr6:41977722-42016912	chr6	41977722	42016912	39190	UCSD_Lung	0.222263		48
chr20:4789530-4811015	chr20	4789530	4811015	21485	UCSD_Lung	0.570715		24
chr4:6909995-6959132	chr4	6909995	6959132	49137	UCSD_Lung	0.989789		24
chr11:59521389-59570202	chr11	59521389	59570202	48813	UCSD_Lung	0.923774		39
chr19:19475334-19518735	chr19	19475334	19518735	43401	UCSD_Lung	0.890686		53
chr19:54708802-54715727	chr19	54708802	54715727	6925	UCSD_Lung	0.633832		122
chr19:49651046-49669797	chr19	49651046	49669797	18751	UCSD_Lung	0.495876		115
chr10:11188477-11246900	chr10	11188477	11246900	58423	UCSD_Lung	0.792546		13
chr11:68595052-68623717	chr11	68595052	68623717	28665	UCSD_Lung	0.56395		23
chr22:38563371-38584253	chr22	38563371	38584253	20882	UCSD_Lung	0.839101		57
chr19:18525070-18548205	chr19	18525070	18548205	23135	UCSD_Lung	0.962593		68
chr2:85115399-85153652	chr2	85115399	85153652	38253	UCSD_Lung	0.363768		26
chr1:152006646-152021550	chr1	152006646	152021550	14904	UCSD_Lung	0.666342		72
chr11:35159803-35196129	chr11	35159803	35196129	36326	UCSD_Lung	0.78976		14
chr19:2081759-2110490	chr19	2081759	2110490	28731	UCSD_Lung	0.283518		72
chr5:133329893-133342280	chr5	133329893	133342280	12387	UCSD_Lung	0.17034		23
chr8:67024574-67055350	chr8	67024574	67055350	30776	UCSD_Lung	5.06693e-05	hyper	26
chr8:141514620-141523636	chr8	141514620	141523636	9016	UCSD_Lung	0.415239		11
chr3:126068503-126077592	chr3	126068503	126077592	9089	UCSD_Lung	0.862443		22
chr19:2462980-2496458	chr19	2462980	2496458	33478	UCSD_Lung	0.797654		61
chr16:637852-644850	chr16	637852	644850	6998	UCSD_Lung	0.484216		73
chr12:7032586-7039696	chr12	7032586	7039696	7110	UCSD_Lung	0.699986		65
chr14:50412191-50471018	chr14	50412191	50471018	58827	UCSD_Lung	1		24
chr4:140473328-140481985	chr4	140473328	140481985	8657	UCSD_Lung	0.78976		14
chr19:14613059-14631310	chr19	14613059	14631310	18251	UCSD_Lung	0.970575		58
chr20:33291025-33302021	chr20	33291025	33302021	10996	UCSD_Lung	0.714189		39
chr13:41237738-41242328	chr13	41237738	41242328	4590	UCSD_Lung	NaN		20
chr8:67419259-67449043	chr8	67419259	67449043	29784	UCSD_Lung	0.44774		26
chr11:12694718-12729201	chr11	12694718	12729201	34483	UCSD_Lung	0.625774		12
chr11:9573125-9599533	chr11	9573125	9599533	26408	UCSD_Lung	0.269991		32
chr17:72966205-72995127	chr17	72966205	72995127	28922	UCSD_Lung	0.857322		65
chr13:44792679-44849622	chr13	44792679	44849622	56943	UCSD_Lung	0.662806		13
chr21:47373962-47413579	chr21	47373962	47413579	39617	UCSD_Lung	0.420795		26
chr17:7481819-7493392	chr17	7481819	7493392	11573	UCSD_Lung	0.30357		107
chr19:3093791-3109411	chr19	3093791	3109411	15620	UCSD_Lung	0.611328		63
chr13:21563215-21621839	chr13	21563215	21621839	58624	UCSD_Lung	0.834003		18
chr1:198125234-198149071	chr1	198125234	198149071	23837	UCSD_Lung	0.676287		11
chr3:42679793-42708769	chr3	42679793	42708769	28976	UCSD_Lung	0.908531		23
chr3:196336515-196380068	chr3	196336515	196380068	43553	UCSD_Lung	0.0690733		34
chr11:67803279-67809641	chr11	67803279	67809641	6362	UCSD_Lung	0.852761		47
chr6:159218885-159257632	chr6	159218885	159257632	38747	UCSD_Lung	0.72025		26
chr13:114047347-114069845	chr13	114047347	114069845	22498	UCSD_Lung	0.300945		27
chr6:148666057-148728704	chr6	148666057	148728704	62647	UCSD_Lung	0.809138		6
chr17:43561735-43568986	chr17	43561735	43568986	7251	UCSD_Lung	0.78976		39
chr12:52536940-52547179	chr12	52536940	52547179	10239	UCSD_Lung	0.0903896		51
chr6:26122599-26127257	chr6	26122599	26127257	4658	UCSD_Lung	NaN		65
chr19:18401834-18406232	chr19	18401834	18406232	4398	UCSD_Lung	0.78976		72
chr6:33279716-33287095	chr6	33279716	33287095	7379	UCSD_Lung	0.371849		60
chr14:89852016-89897880	chr14	89852016	89897880	45864	UCSD_Lung	0.656069		13
chr9:14340900-14353877	chr9	14340900	14353877	12977	UCSD_Lung	2.30024e-07	hyper	8
chr12:10862096-10876772	chr12	10862096	10876772	14676	UCSD_Lung	0.949588		51
chr2:43519697-43576731	chr2	43519697	43576731	57034	UCSD_Lung	0.670632		16
chr19:42781533-42788054	chr19	42781533	42788054	6521	UCSD_Lung	0.78976		56
chr17:43387609-43395776	chr17	43387609	43395776	8167	UCSD_Lung	0.993482		42
chr1:1364851-1372426	chr1	1364851	1372426	7575	UCSD_Lung	0.538361		70
chr11:117730279-117757325	chr11	117730279	117757325	27046	UCSD_Lung	0.492726		38
chr1:175138842-175191990	chr1	175138842	175191990	53148	UCSD_Lung	0.648483		8
chr1:10269660-10278578	chr1	10269660	10278578	8918	UCSD_Lung	0.40928		27
chr1:202530735-202562729	chr1	202530735	202562729	31994	UCSD_Lung	0.935731		38
chr10:129765911-129808934	chr10	129765911	129808934	43023	UCSD_Lung	0.476631		6
chr5:96269035-96273077	chr5	96269035	96273077	4042	UCSD_Lung	NaN		9
chr1:202921322-202938921	chr1	202921322	202938921	17599	UCSD_Lung	0.998444		39
chr7:51322792-51385835	chr7	51322792	51385835	63043	UCSD_Lung	0.615054		6
chr12:6711186-6725548	chr12	6711186	6725548	14362	UCSD_Lung	0.486331		59
chr14:23898802-23913794	chr14	23898802	23913794	14992	UCSD_Lung	0.972021		79
chr14:77227127-77251537	chr14	77227127	77251537	24410	UCSD_Lung	0.493937		27
chr12:57479376-57482656	chr12	57479376	57482656	3280	UCSD_Lung	0.78976		76
chr4:119888231-119932839	chr4	119888231	119932839	44608	UCSD_Lung	0.793858		15
chr6:33379890-33401993	chr6	33379890	33401993	22103	UCSD_Lung	0.596174		60
chr2:241925890-241950654	chr2	241925890	241950654	24764	UCSD_Lung	0.625684		40
chr19:2166584-2189866	chr19	2166584	2189866	23282	UCSD_Lung	0.190505		73
chr1:153537691-153541885	chr1	153537691	153541885	4194	UCSD_Lung	0.649726		80
chr6:160102069-160122636	chr6	160102069	160122636	20567	UCSD_Lung	0.935731		26
chr17:74523126-74529553	chr17	74523126	74529553	6427	UCSD_Lung	0.364262		53
chr1:249135367-249168985	chr1	249135367	249168985	33618	UCSD_Lung	0.993482		33
chr11:122930835-122935628	chr11	122930835	122935628	4793	UCSD_Lung	0.422226		27
chr9:140162160-140173522	chr9	140162160	140173522	11362	UCSD_Lung	0.979671		88
chr2:28972252-28976320	chr2	28972252	28976320	4068	UCSD_Lung	NaN		17
chr13:114821455-114835116	chr13	114821455	114835116	13661	UCSD_Lung	0.799242		20
chr7:100025452-100031949	chr7	100025452	100031949	6497	UCSD_Lung	0.755773		86
chr17:25634660-25681717	chr17	25634660	25681717	47057	UCSD_Lung	0.988496		14
chr7:80210187-80285317	chr7	80210187	80285317	75130	UCSD_Lung	0.473073		5
chr1:182349759-182363599	chr1	182349759	182363599	13840	UCSD_Lung	0.993482		15
chr5:2738590-2759482	chr5	2738590	2759482	20892	UCSD_Lung	3.8681e-07	hyper	7
chr1:161352095-161370606	chr1	161352095	161370606	18511	UCSD_Lung	0.00135227	hyper	52
chr12:56120281-56124791	chr12	56120281	56124791	4510	UCSD_Lung	0.78976		67
chr1:47676896-47710031	chr1	47676896	47710031	33135	UCSD_Lung	7.49303e-05	hyper	33
chr4:78738536-78742887	chr4	78738536	78742887	4351	UCSD_Lung	NaN		11
chr7:542373-563697	chr7	542373	563697	21324	UCSD_Lung	0.843613		20
chr17:16281825-16323856	chr17	16281825	16323856	42031	UCSD_Lung	0.998444		36
chr22:18913160-18924266	chr22	18913160	18924266	11106	UCSD_Lung	0.227757		35
chr17:32547489-32583972	chr17	32547489	32583972	36483	UCSD_Lung	0.486331		21
chr18:9113061-9138826	chr18	9113061	9138826	25765	UCSD_Lung	0.633832		11
chr1:243416416-243433626	chr1	243416416	243433626	17210	UCSD_Lung	0.728496		8
chr10:60025643-60029945	chr10	60025643	60029945	4302	UCSD_Lung	NaN		8
chr11:501026-519346	chr11	501026	519346	18320	UCSD_Lung	0.987535		55
chr22:38283496-38330602	chr22	38283496	38330602	47106	UCSD_Lung	0.91649		56
chr17:78227256-78253375	chr17	78227256	78253375	26119	UCSD_Lung	0.883807		31
chr2:128144334-128169985	chr2	128144334	128169985	25651	UCSD_Lung	0.527348		18
chr17:56049531-56073604	chr17	56049531	56073604	24073	UCSD_Lung	0.773919		29
chr5:150141993-150181563	chr5	150141993	150181563	39570	UCSD_Lung	0.970575		35
chr12:53758871-53777521	chr12	53758871	53777521	18650	UCSD_Lung	0.348452		74
chr15:67356935-67491260	chr15	67356935	67491260	134325	NHLF	0.749909		22
chr11:65238599-65276505	chr11	65238599	65276505	37906	NHLF	0.869768		92
chr12:109192006-109252762	chr12	109192006	109252762	60756	NHLF	0.686954		25
chr1:156066014-156100846	chr1	156066014	156100846	34832	NHLF	0.91649		79
chr7:130567020-130630959	chr7	130567020	130630959	63939	NHLF	0.890686		22
chr10:80826515-80957357	chr10	80826515	80957357	130842	NHLF	0.542825		17
chr5:172280102-172383126	chr5	172280102	172383126	103024	NHLF	0.573663		19
chr7:55118423-55229229	chr7	55118423	55229229	110806	NHLF	0.789093		20
chr22:46467201-46489477	chr22	46467201	46489477	22276	NHLF	0.0142677	hypo	32
chr19:13093854-13202775	chr19	13093854	13202775	108921	NHLF	0.33501		68
chr16:70714139-70795541	chr16	70714139	70795541	81402	NHLF	0.744405		36
chr18:3579450-3626138	chr18	3579450	3626138	46688	NHLF	0.998287		14
chr17:75345821-75449108	chr17	75345821	75449108	103287	NHLF	0.0690733		40
chr22:36718030-36784165	chr22	36718030	36784165	66135	NHLF	0.662806		32
chr11:65184033-65223357	chr11	65184033	65223357	39324	NHLF	0.667595		91
chr10:95181804-95243064	chr10	95181804	95243064	61260	NHLF	0.442867		19
chr17:76309687-76356212	chr17	76309687	76356212	46525	NHLF	0.633832		27
chr17:46646373-46671210	chr17	46646373	46671210	24837	NHLF	1.3685e-05	hyper	52
chr2:47259899-47322294	chr2	47259899	47322294	62395	NHLF	0.0837573		19
chr5:172184551-172244072	chr5	172184551	172244072	59521	NHLF	0.57646		18
chr2:112198762-112262831	chr2	112198762	112262831	64069	NHLF	0.987535		17
chr2:87744785-87808232	chr2	87744785	87808232	63447	NHLF	0.659489		20
chr2:238079488-238236456	chr2	238079488	238236456	156968	NHLF	0.645887		22
chr11:128322891-128400786	chr11	128322891	128400786	77895	NHLF	0.723968		9
chr9:130257112-130337618	chr9	130257112	130337618	80506	NHLF	0.852509		53
chr11:12177499-12258351	chr11	12177499	12258351	80852	NHLF	0.97756		11
chr22:30590061-30609920	chr22	30590061	30609920	19859	NHLF	0.655926		50
chr17:76857197-76932891	chr17	76857197	76932891	75694	NHLF	0.461913		31
chr14:23291569-23322981	chr14	23291569	23322981	31412	NHLF	0.768229		40
chr20:45937223-45990269	chr20	45937223	45990269	53046	NHLF	0.154455		16
chr9:37936598-38049370	chr9	37936598	38049370	112772	NHLF	0.969415		19
chr10:3817778-3854622	chr10	3817778	3854622	36844	NHLF	0.471622		6
chr10:106057926-106111163	chr10	106057926	106111163	53237	NHLF	0.322188		24
chr10:17240879-17278072	chr10	17240879	17278072	37193	NHLF	0.78976		14
chr6:111872522-111927819	chr6	111872522	111927819	55297	NHLF	0.405461		16
chr12:115105622-115131435	chr12	115105622	115131435	25813	NHLF	5.94778e-06	hyper	4
chr5:366718-402100	chr5	366718	402100	35382	NHLF	0.91403		26
chr8:145007430-145031745	chr8	145007430	145031745	24315	NHLF	0.763351		78
chr17:76370390-76394606	chr17	76370390	76394606	24216	NHLF	0.969415		27
chr15:60651411-60701344	chr15	60651411	60701344	49933	NHLF	0.927111		9
chr6:158422991-158491107	chr6	158422991	158491107	68116	NHLF	0.869473		19
chr17:59457577-59494982	chr17	59457577	59494982	37405	NHLF	5.26267e-05	hyper	14
chr14:75018493-75087538	chr14	75018493	75087538	69045	NHLF	0.924307		42
chr7:137654671-137687008	chr7	137654671	137687008	32337	NHLF	0.908531		12
chr11:122024296-122086432	chr11	122024296	122086432	62136	NHLF	0.800745		14
chr20:48900422-48963339	chr20	48900422	48963339	62917	NHLF	0.486331		22
chr15:96864556-96903688	chr15	96864556	96903688	39132	NHLF	4.31209e-07	hyper	7
chr6:52356023-52441802	chr6	52356023	52441802	85779	NHLF	0.847944		25
chr19:39138303-39204748	chr19	39138303	39204748	66445	NHLF	0.800745		66
chr11:118777876-118799655	chr11	118777876	118799655	21779	NHLF	0.0761915		53
chr9:132222863-132260714	chr9	132222863	132260714	37851	NHLF	0.609307		36
chr8:118989606-119048786	chr8	118989606	119048786	59180	NHLF	0.560429		5
chr1:234734858-234768110	chr1	234734858	234768110	33252	NHLF	0.938176		18
chr14:77489491-77530863	chr14	77489491	77530863	41372	NHLF	0.874196		26
chr11:65042752-65085906	chr11	65042752	65085906	43154	NHLF	0.888077		95
chr9:133698837-133737735	chr9	133698837	133737735	38898	NHLF	0.429243		21
chr1:235090559-235134259	chr1	235090559	235134259	43700	NHLF	0.381683		18
chr3:71098696-71162859	chr3	71098696	71162859	64163	NHLF	0.364262		5
chr2:102636977-102772422	chr2	102636977	102772422	135445	NHLF	0.493937		19
chr8:128900610-128941873	chr8	128900610	128941873	41263	NHLF	0.0789605		10
chr9:127020406-127072885	chr9	127020406	127072885	52479	NHLF	0.232625		24
chr15:101707607-101748800	chr15	101707607	101748800	41193	NHLF	0.938176		22
chr16:56639078-56649387	chr16	56639078	56649387	10309	NHLF	0.901372		48
chr14:69245566-69283795	chr14	69245566	69283795	38229	NHLF	0.91403		16
chr1:156444667-156481327	chr1	156444667	156481327	36660	NHLF	0.471622		59
chr5:151038742-151080828	chr5	151038742	151080828	42086	NHLF	0.0296663	hyper	22
chr21:36238000-36264270	chr21	36238000	36264270	26270	NHLF	0.488878		16
chr8:141595273-141657122	chr8	141595273	141657122	61849	NHLF	0.254668		11
chr5:14143875-14209941	chr5	14143875	14209941	66066	NHLF	0.309018		7
chr11:12087398-12112249	chr11	12087398	12112249	24851	NHLF	0.823011		11
chr10:17027229-17081559	chr10	17027229	17081559	54330	NHLF	0.809138		13
chr15:33110865-33166314	chr15	33110865	33166314	55449	NHLF	0.560429		13
chr13:114864377-114898265	chr13	114864377	114898265	33888	NHLF	0.625774		18
chr12:96612709-96652820	chr12	96612709	96652820	40111	NHLF	0.452322		14
chr12:6640117-6663174	chr12	6640117	6663174	23057	NHLF	0.69176		59
chr17:57902165-57933349	chr17	57902165	57933349	31184	NHLF	0.979436		29
chr2:161224538-161289934	chr2	161224538	161289934	65396	NHLF	0.97429		12
chr6:11194509-11233867	chr6	11194509	11233867	39358	NHLF	0.542825		20
chr11:64617287-64646160	chr11	64617287	64646160	28873	NHLF	0.0022328	hyper	89
chr11:118474910-118505760	chr11	118474910	118505760	30850	NHLF	0.988496		56
chr17:2294773-2322347	chr17	2294773	2322347	27574	NHLF	0.887437		47
chr19:45930937-45982676	chr19	45930937	45982676	51739	NHLF	0.806203		75
chr4:13892688-13925052	chr4	13892688	13925052	32364	NHLF	0.666393		7
chr20:54988681-55019645	chr20	54988681	55019645	30964	NHLF	0.574279		18
chr3:134179072-134206636	chr3	134179072	134206636	27564	NHLF	0.556264		14
chr21:47447910-47520896	chr21	47447910	47520896	72986	NHLF	0.508637		24
chr3:45125660-45188156	chr3	45125660	45188156	62496	NHLF	0.493937		31
chr3:141102107-141176202	chr3	141102107	141176202	74095	NHLF	0.491655		12
chr17:2114832-2148854	chr17	2114832	2148854	34022	NHLF	0.912701		45
chr1:201593865-201626892	chr1	201593865	201626892	33027	NHLF	0.198671		32
chr2:105988227-106022785	chr2	105988227	106022785	34558	NHLF	0.85288		15
chr11:35159731-35214538	chr11	35159731	35214538	54807	NHLF	0.486331		14
chr12:13347225-13377758	chr12	13347225	13377758	30533	NHLF	0.666342		23
chr2:235857231-235905366	chr2	235857231	235905366	48135	NHLF	0.949588		4
chr11:66079177-66111280	chr11	66079177	66111280	32103	NHLF	0.985553		81
chr16:86530125-86553839	chr16	86530125	86553839	23714	NHLF	1.41247e-06	hyper	19
chr19:13251013-13283832	chr19	13251013	13283832	32819	NHLF	0.310673		67
chr1:86041740-86051213	chr1	86041740	86051213	9473	NHLF	0.00618836	hyper	19
chr1:36808392-36854037	chr1	36808392	36854037	45645	NHLF	0.989789		24
chr12:46760966-46798138	chr12	46760966	46798138	37172	NHLF	0.135603		10
chr17:7737171-7749122	chr17	7737171	7749122	11951	NHLF	0.666393		101
chr13:113831608-113871322	chr13	113831608	113871322	39714	NHLF	0.457476		25
chr2:239331568-239368041	chr2	239331568	239368041	36473	NHLF	0.642857		27
chr1:45267561-45286425	chr1	45267561	45286425	18864	NHLF	0.984582		45
chr12:114833059-114852784	chr12	114833059	114852784	19725	NHLF	1.80631e-08	hyper	7
chr11:33710196-33759457	chr11	33710196	33759457	49261	NHLF	0.728496		20
chr11:69063267-69089937	chr11	69063267	69089937	26670	NHLF	0.955329		18
chr2:66659643-66674950	chr2	66659643	66674950	15307	NHLF	0.626715		6
chr8:23187181-23224608	chr8	23187181	23224608	37427	NHLF	0.476631		28
chr5:77797107-77844614	chr5	77797107	77844614	47507	NHLF	0.938176		11
chr15:75930562-75966793	chr15	75930562	75966793	36231	NHLF	0.982334		39
chr12:6432599-6452165	chr12	6432599	6452165	19566	NHLF	0.099161		57
chr1:203594826-203643779	chr1	203594826	203643779	48953	NHLF	0.126928		40
chr7:27175128-27193124	chr7	27175128	27193124	17996	NHLF	0.000723833	hyper	29
chr13:31437818-31456030	chr13	31437818	31456030	18212	NHLF	0.890686		15
chr22:46458043-46467002	chr22	46458043	46467002	8959	NHLF	0.0695872		32
chr7:104584012-104625974	chr7	104584012	104625974	41962	NHLF	0.963872		14
chr17:1960419-1994891	chr17	1960419	1994891	34472	NHLF	0.322188		41
chr18:3446326-3459637	chr18	3446326	3459637	13311	NHLF	0.0136424	hypo	16
chr2:151323487-151353766	chr2	151323487	151353766	30279	NHLF	0.938176		8
chr6:43996749-44043014	chr6	43996749	44043014	46265	NHLF	0.663925		40
chr6:148822480-148860540	chr6	148822480	148860540	38060	NHLF	0.625774		7
chr11:62303886-62328911	chr11	62303886	62328911	25025	NHLF	0.91649		71
chr16:73078722-73116866	chr16	73078722	73116866	38144	NHLF	0.541418		8
chr5:131592727-131606264	chr5	131592727	131606264	13537	NHLF	0.346114		30
chr19:12887980-12905472	chr19	12887980	12905472	17492	NHLF	0.13391		58
chr17:8041375-8062221	chr17	8041375	8062221	20846	NHLF	0.486331		93
chr12:125388857-125425991	chr12	125388857	125425991	37134	NHLF	0.538361		12
chr1:36599046-36654241	chr1	36599046	36654241	55195	NHLF	0.655926		26
chr12:76413107-76427293	chr12	76413107	76427293	14186	NHLF	0.671729		12
chr19:6056229-6110596	chr19	6056229	6110596	54367	NHLF	0.852761		52
chr16:55504321-55537657	chr16	55504321	55537657	33336	NHLF	0.982334		18
chr7:27139764-27158843	chr7	27139764	27158843	19079	NHLF	0.453642		29
chr14:62013693-62054161	chr14	62013693	62054161	40468	NHLF	0.381683		13
chr16:20908920-20926502	chr16	20908920	20926502	17582	NHLF	0.939796		29
chr16:75267641-75300554	chr16	75267641	75300554	32913	NHLF	0.789093		23
chr7:1570653-1579219	chr7	1570653	1579219	8566	NHLF	0.806203		30
chr11:65678258-65686471	chr11	65678258	65686471	8213	NHLF	0.998444		94
chr17:55938068-55977332	chr17	55938068	55977332	39264	NHLF	0.0517859		33
chr2:47397333-47429134	chr2	47397333	47429134	31801	NHLF	0.733495		19
chr16:87465556-87505526	chr16	87465556	87505526	39970	NHLF	1		16
chr11:111603412-111618338	chr11	111603412	111618338	14926	NHLF	0.91649		30
chr1:66992474-67031615	chr1	66992474	67031615	39141	NHLF	6.10924e-05	hyper	12
chr2:175636418-175672751	chr2	175636418	175672751	36333	NHLF	0.953544		13
chr7:104643446-104658675	chr7	104643446	104658675	15229	NHLF	0.901372		13
chr19:41712653-41738361	chr19	41712653	41738361	25708	NHLF	1		64
chr9:73022078-73036720	chr9	73022078	73036720	14642	NHLF	0.78976		10
chr20:43963950-43987786	chr20	43963950	43987786	23836	NHLF	0.742453		62
chr10:104380869-104437042	chr10	104380869	104437042	56173	NHLF	0.979671		45
chr17:75304764-75329964	chr17	75304764	75329964	25200	NHLF	0.6517		38
chr5:52655451-52727176	chr5	52655451	52727176	71725	NHLF	0.488878		9
chr16:16039792-16120564	chr16	16039792	16120564	80772	NHLF	0.140851		17
chr16:89362700-89411307	chr16	89362700	89411307	48607	NHLF	0.882731		52
chr5:178683903-178713022	chr5	178683903	178713022	29119	NHLF	0.671729		26
chr17:66373243-66388053	chr17	66373243	66388053	14810	NHLF	0.461906		22
chr1:223886931-223919953	chr1	223886931	223919953	33022	NHLF	0.843759		16
chr8:38749733-38797384	chr8	38749733	38797384	47651	NHLF	0.00294903	hyper	28
chr10:63776770-63848488	chr10	63776770	63848488	71718	NHLF	0.974972		8
chr22:38597949-38657716	chr22	38597949	38657716	59767	NHLF	0.938176		57
chr13:97874260-97933277	chr13	97874260	97933277	59017	NHLF	0.85098		8
chr2:145264515-145282707	chr2	145264515	145282707	18192	NHLF	0.0687816		4
chr9:112856945-112915616	chr9	112856945	112915616	58671	NHLF	0.993482		13
chr9:93923869-93971192	chr9	93923869	93971192	47323	NHLF	0.773595		12
chr10:33226674-33252850	chr10	33226674	33252850	26176	NHLF	0.596174		7
chr3:170420325-170473451	chr3	170420325	170473451	53126	NHLF	0.085553		20
chr17:59528608-59553367	chr17	59528608	59553367	24759	NHLF	9.77301e-08	hyper	14
chr22:38701542-38715036	chr22	38701542	38715036	13494	NHLF	0.466599		54
chr2:178104393-178140904	chr2	178104393	178140904	36511	NHLF	0.935731		14
chr12:109895266-109908551	chr12	109895266	109908551	13285	NHLF	0.659489		35
chr3:42054488-42114918	chr3	42054488	42114918	60430	NHLF	0.984582		20
chr22:20903603-20928961	chr22	20903603	20928961	25358	NHLF	0.787365		49
chr1:165863604-165869793	chr1	165863604	165869793	6189	NHLF	0.972021		15
chr2:238570901-238624912	chr2	238570901	238624912	54011	NHLF	0.77948		21
chr12:109115067-109129016	chr12	109115067	109129016	13949	NHLF	0.881957		25
chr2:43286248-43330305	chr2	43286248	43330305	44057	NHLF	0.633832		15
chr16:88257493-88280239	chr16	88257493	88280239	22746	NHLF	0.0698377		33
chr3:187454897-187465351	chr3	187454897	187465351	10454	NHLF	0.486331		20
chr1:85778780-85810610	chr1	85778780	85810610	31830	NHLF	0.974933		20
chr1:27097156-27126833	chr1	27097156	27126833	29677	NHLF	0.358253		53
chr17:38697958-38711023	chr17	38697958	38711023	13065	NHLF	0.517081		94
chr12:12868333-12890707	chr12	12868333	12890707	22374	NHLF	0.802011		24
chr10:105396879-105438923	chr10	105396879	105438923	42044	NHLF	0.931571		36
chr6:32935352-32939935	chr6	32935352	32939935	4583	NHLF	NaN		76
chr19:11186461-11217676	chr19	11186461	11217676	31215	NHLF	0.501693		79
chr17:46618257-46633041	chr17	46618257	46633041	14784	NHLF	0.00825829	hyper	51
chr16:29262576-29284488	chr16	29262576	29284488	21912	NHLF	0.473528		64
chr1:156714472-156723227	chr1	156714472	156723227	8755	NHLF	0.486331		58
chr12:13246087-13255559	chr12	13246087	13255559	9472	NHLF	0.78976		24
chr10:75646057-75672343	chr10	75646057	75672343	26286	NHLF	0.345333		31
chr2:157176005-157200084	chr2	157176005	157200084	24079	NHLF	2.30888e-07	hyper	4
chr8:128861014-128868643	chr8	128861014	128868643	7629	NHLF	0.426799		10
chr3:141079598-141089459	chr3	141079598	141089459	9861	NHLF	0.666393		11
chr20:30181086-30197003	chr20	30181086	30197003	15917	NHLF	0.733495		36
chr19:18388559-18418158	chr19	18388559	18418158	29599	NHLF	0.935731		73
chr20:3765066-3793414	chr20	3765066	3793414	28348	NHLF	0.809138		39
chr20:1302487-1309178	chr20	1302487	1309178	6691	NHLF	0.984582		32
chr19:17189217-17256686	chr19	17189217	17256686	67469	NHLF	0.249567		54
chr1:56159927-56192950	chr1	56159927	56192950	33023	NHLF	NaN		13
chr3:156875570-156894622	chr3	156875570	156894622	19052	NHLF	0.274815		16
chr19:3365095-3408609	chr19	3365095	3408609	43514	NHLF	0.94331		61
chr7:5457225-5470020	chr7	5457225	5470020	12795	NHLF	NaN		32
chr19:41802674-41835161	chr19	41802674	41835161	32487	NHLF	0.15685		67
chr20:62312768-62331879	chr20	62312768	62331879	19111	NHLF	0.417142		66
chr17:38459514-38502529	chr17	38459514	38502529	43015	NHLF	0.603726		83
chr21:30501884-30590148	chr21	30501884	30590148	88264	NHLF	0.850312		15
chr1:234856007-234868209	chr1	234856007	234868209	12202	NHLF	0.91649		17
chr11:46293724-46321759	chr11	46293724	46321759	28035	NHLF	0.227709		36
chr14:50436994-50471037	chr14	50436994	50471037	34043	NHLF	0.882163		24
chr1:159879802-159895990	chr1	159879802	159895990	16188	NHLF	0.651288		45
chr13:114827960-114844970	chr13	114827960	114844970	17010	NHLF	0.787365		20
chr12:96815930-96840909	chr12	96815930	96840909	24979	NHLF	0.979671		12
chr4:7807246-7874738	chr4	7807246	7874738	67492	NHLF	0.666393		20
chr9:130834297-130863261	chr9	130834297	130863261	28964	NHLF	0.560429		66
chr20:33890436-33909221	chr20	33890436	33909221	18785	NHLF	0.78976		40
chr6:112523670-112576170	chr6	112523670	112576170	52500	NHLF	0.755773		10
chr3:187980129-188015058	chr3	187980129	188015058	34929	NHLF	0.965096		11
chr15:93443148-93465501	chr15	93443148	93465501	22353	NHLF	0.542141		9
chr4:103736339-103750882	chr4	103736339	103750882	14543	NHLF	0.520442		10
chr3:127486518-127542083	chr3	127486518	127542083	55565	NHLF	0.530042		17
chr1:145112756-145145488	chr1	145112756	145145488	32732	NHLF	0.872085		28
chr19:16174416-16197922	chr19	16174416	16197922	23506	NHLF	0.633832		48
chr19:11241784-11290999	chr19	11241784	11290999	49215	NHLF	0.819337		75
chr8:49310179-49345439	chr8	49310179	49345439	35260	NHLF	0.426799		7
chr13:24226727-24253480	chr13	24226727	24253480	26753	NHLF	0.998444		16
chr7:130789404-130797294	chr7	130789404	130797294	7890	NHLF	NaN		19
chrX:45602383-45642087	chrX	45602383	45642087	39704	NHLF	0.699725		11
chr11:65662742-65671764	chr11	65662742	65671764	9022	NHLF	0.427433		94
chr3:149087973-149107095	chr3	149087973	149107095	19122	NHLF	0.929775		18
chr19:13948865-13954979	chr19	13948865	13954979	6114	NHLF	0.405461		56
chr6:151177434-151189023	chr6	151177434	151189023	11589	NHLF	0.342126		19
chr18:3246199-3264184	chr18	3246199	3264184	17985	NHLF	0.494639		14
chr12:109080229-109097957	chr12	109080229	109097957	17728	NHLF	0.170832		25
chr1:109355821-109374859	chr1	109355821	109374859	19038	NHLF	0.901372		41
chr10:112255360-112273473	chr10	112255360	112273473	18113	NHLF	0.78976		15
chr12:120662722-120703556	chr12	120662722	120703556	40834	NHLF	0.566947		37
chr16:86602139-86624292	chr16	86602139	86624292	22153	NHLF	0.143428		19
chr6:86158013-86176483	chr6	86158013	86176483	18470	NHLF	0.000819541	hyper	7
chr8:13209260-13231201	chr8	13209260	13231201	21941	NHLF	0.384426		14
chr8:19026040-19085405	chr8	19026040	19085405	59365	NHLF	0.446673		10
chr10:81895112-81938249	chr10	81895112	81938249	43137	NHLF	0.670632		21
chr8:26465538-26500166	chr8	26465538	26500166	34628	NHLF	0.749909		12
chr9:102580564-102586640	chr9	102580564	102586640	6076	NHLF	NaN		15
chr9:131900050-131909941	chr9	131900050	131909941	9891	NHLF	0.593678		51
chr11:73018783-73046461	chr11	73018783	73046461	27678	NHLF	0.819337		24
chr3:134075196-134094156	chr3	134075196	134094156	18960	NHLF	0.362607		15
chr9:114794885-114837305	chr9	114794885	114837305	42420	NHLF	0.0355901	hyper	22
chr20:30282790-30312090	chr20	30282790	30312090	29300	NHLF	0.0122789	hyper	37
chr19:49375073-49381676	chr19	49375073	49381676	6603	NHLF	0.99497		112
chr17:36603712-36622995	chr17	36603712	36622995	19283	NHLF	0.862443		42
chr1:16465283-16509449	chr1	16465283	16509449	44166	NHLF	0.69892		45
chr11:11990350-12041646	chr11	11990350	12041646	51296	NHLF	0.927111		11
chr2:109933568-109968588	chr2	109933568	109968588	35020	NHLF	0.633832		22
chr1:16263760-16293377	chr1	16263760	16293377	29617	NHLF	0.329896		41
chr1:23880488-23890059	chr1	23880488	23890059	9571	NHLF	0.566947		42
chr5:150157259-150181556	chr5	150157259	150181556	24297	NHLF	0.300945		35
chr1:86071847-86095643	chr1	86071847	86095643	23796	NHLF	0.422226		19
chr18:74157246-74173103	chr18	74157246	74173103	15857	NHLF	0.166962		8
chr22:20861483-20887544	chr22	20861483	20887544	26061	NHLF	0.955329		47
chr11:58340317-58348469	chr11	58340317	58348469	8152	NHLF	0.78976		43
chr7:2826932-2875243	chr7	2826932	2875243	48311	NHLF	0.78976		16
chr1:154941857-154949476	chr1	154941857	154949476	7619	NHLF	0.929775		68
chr5:14439418-14477397	chr5	14439418	14477397	37979	NHLF	0.800745		7
chr8:67419026-67455019	chr8	67419026	67455019	35993	NHLF	0.97756		26
chr6:30648873-30659817	chr6	30648873	30659817	10944	NHLF	0.311103		88
chr1:144926640-144943644	chr1	144926640	144943644	17004	NHLF	0.78976		28
chr8:48423180-48438871	chr8	48423180	48438871	15691	NHLF	0.938176		7
chr18:46448986-46484418	chr18	46448986	46484418	35432	NHLF	0.931571		17
chr11:12696652-12717533	chr11	12696652	12717533	20881	NHLF	0.608549		12
chr17:21184992-21200714	chr17	21184992	21200714	15722	NHLF	0.829241		16
chr19:40926369-40951342	chr19	40926369	40951342	24973	NHLF	0.852509		65
chr5:148928371-148943685	chr5	148928371	148943685	15314	NHLF	0.71327		27
chr19:1152366-1178187	chr19	1152366	1178187	25821	NHLF	0.567777		81
chr5:141684173-141708182	chr5	141684173	141708182	24009	NHLF	0.90079		41
chr12:94169697-94184126	chr12	94169697	94184126	14429	NHLF	0.538361		13
chr1:53572752-53614386	chr1	53572752	53614386	41634	NHLF	0.650236		31
chr3:127770095-127800063	chr3	127770095	127800063	29968	NHLF	0.322589		21
chr1:170630200-170682168	chr1	170630200	170682168	51968	NHLF	3.05383e-06	hyper	23
chr7:22893787-22907736	chr7	22893787	22907736	13949	NHLF	0.984582		20
chr2:227645880-227666706	chr2	227645880	227666706	20826	NHLF	0.882163		13
chr11:75265583-75295092	chr11	75265583	75295092	29509	NHLF	0.689783		26
chr5:148863775-148897937	chr5	148863775	148897937	34162	NHLF	0.87304		27
chr10:123871237-123915181	chr10	123871237	123915181	43944	NHLF	0.621873		24
chr9:116356403-116385987	chr9	116356403	116385987	29584	NHLF	0.442304		31
chr19:45244521-45262350	chr19	45244521	45262350	17829	NHLF	0.890567		75
chr6:129981240-130031979	chr6	129981240	130031979	50739	NHLF	0.862443		6
chr3:45070682-45109273	chr3	45070682	45109273	38591	NHLF	0.486331		31
chr3:150124312-150133956	chr3	150124312	150133956	9644	NHLF	0.322188		22
chr7:94020839-94054851	chr7	94020839	94054851	34012	NHLF	0.934743		15
chr6:136608951-136612633	chr6	136608951	136612633	3682	NHLF	0.565191		13
chr20:35458906-35491284	chr20	35458906	35491284	32378	NHLF	0.326367		27
chr15:67021153-67108489	chr15	67021153	67108489	87336	NHLF	0.733495		23
chr8:38237738-38245112	chr8	38237738	38245112	7374	NHLF	0.78976		28
chr8:103816616-103823004	chr8	103816616	103823004	6388	NHLF	0.872828		17
chr3:5018595-5037599	chr3	5018595	5037599	19004	NHLF	0.123748		9
chr2:161125644-161166789	chr2	161125644	161166789	41145	NHLF	0.901372		12
chr10:33523770-33585659	chr10	33523770	33585659	61889	NHLF	0.773595		6
chr1:21629122-21670150	chr1	21629122	21670150	41028	NHLF	0.817621		24
chr2:28612467-28621668	chr2	28612467	28621668	9201	NHLF	0.768387		30
chr1:230209305-230250783	chr1	230209305	230250783	41478	NHLF	0.439942		18
chr1:201663865-201717677	chr1	201663865	201717677	53812	NHLF	0.463038		32
chr1:9340486-9387014	chr1	9340486	9387014	46528	NHLF	0.744405		22
chr17:38598792-38628781	chr17	38598792	38628781	29989	NHLF	0.537107		90
chr16:86376516-86431254	chr16	86376516	86431254	54738	NHLF	0.295757		18
chr5:149516880-149525103	chr5	149516880	149525103	8223	NHLF	0.914135		34
chr4:77904157-77961815	chr4	77904157	77961815	57658	NHLF	0.989789		20
chr7:14018575-14032556	chr7	14018575	14032556	13981	NHLF	0.326367		2
chr1:157964215-157991031	chr1	157964215	157991031	26816	NHLF	0.662806		34
chr2:112283153-112300430	chr2	112283153	112300430	17277	NHLF	0.670634		16
chr17:38249234-38270657	chr17	38249234	38270657	21423	NHLF	0.847944		69
chr9:35726551-35733974	chr9	35726551	35733974	7423	NHLF	NaN		45
chr1:33797424-33815476	chr1	33797424	33815476	18052	NHLF	0.852761		28
chr15:71336231-71376290	chr15	71336231	71376290	40059	NHLF	0.809138		9
chr9:112669506-112677353	chr9	112669506	112677353	7847	NHLF	0.819337		16
chr17:71286886-71308916	chr17	71286886	71308916	22030	NHLF	0.848419		16
chr2:43445801-43455816	chr2	43445801	43455816	10015	NHLF	0.78976		15
chr17:40669659-40678561	chr17	40669659	40678561	8902	NHLF	0.486331		79
chr9:130590091-130617256	chr9	130590091	130617256	27165	NHLF	0.929715		60
chr11:93860867-93870559	chr11	93860867	93870559	9692	NHLF	0.560429		28
chr6:159051634-159077316	chr6	159051634	159077316	25682	NHLF	0.91649		17
chr11:9586997-9599727	chr11	9586997	9599727	12730	NHLF	0.299243		32
chr2:127412626-127418052	chr2	127412626	127418052	5426	NHLF	0.245371		10
chr16:117767-135878	chr16	117767	135878	18111	NHLF	0.728462		56
chr14:74206988-74228483	chr14	74206988	74228483	21495	NHLF	0.882163		34
chr16:85005703-85041491	chr16	85005703	85041491	35788	NHLF	0.924307		27
chr11:12131276-12161954	chr11	12131276	12161954	30678	NHLF	0.832507		11
chr3:15809979-15848171	chr3	15809979	15848171	38192	NHLF	0.800745		23
chr5:137876760-137881096	chr5	137876760	137881096	4336	NHLF	0.596174		35
chr2:8815954-8825300	chr2	8815954	8825300	9346	NHLF	0.972021		11
chrX:41190593-41195599	chrX	41190593	41195599	5006	NHLF	NaN		11
chr3:112353537-112375297	chr3	112353537	112375297	21760	NHLF	0.852509		24
chr5:98098830-98112039	chr5	98098830	98112039	13209	NHLF	NaN		4
chr1:145089591-145098575	chr1	145089591	145098575	8984	NHLF	0.0820894		28
chr17:29875980-29924816	chr17	29875980	29924816	48836	NHLF	0.442304		33
chr1:1658415-1678837	chr1	1658415	1678837	20422	NHLF	0.958518		76
chr8:22500861-22531808	chr8	22500861	22531808	30947	NHLF	0.90304		41
chr20:52195493-52241027	chr20	52195493	52241027	45534	NHLF	0.427433		8
chr1:226843841-226868808	chr1	226843841	226868808	24967	NHLF	0.164679		19
chr1:207978322-208001117	chr1	207978322	208001117	22795	NHLF	0.322188		19
chr2:87545406-87560143	chr2	87545406	87560143	14737	NHLF	0.882163		21
chr19:1098963-1134487	chr19	1098963	1134487	35524	NHLF	0.954412		80
chr19:13960639-13964642	chr19	13960639	13964642	4003	NHLF	0.667595		55
chr6:74224745-74234187	chr6	74224745	74234187	9442	NHLF	0.486331		15
chr7:100759730-100783309	chr7	100759730	100783309	23579	NHLF	0.720633		52
chr17:59371812-59416949	chr17	59371812	59416949	45137	NHLF	0.998287		13
chr17:35842625-35855065	chr17	35842625	35855065	12440	NHLF	0.461913		25
chr14:74249538-74262277	chr14	74249538	74262277	12739	NHLF	0.358253		35
chr14:77369946-77387330	chr14	77369946	77387330	17384	NHLF	0.78976		28
chr11:123035993-123066898	chr11	123035993	123066898	30905	NHLF	0.78976		24
chr1:2143326-2146682	chr1	2143326	2146682	3356	NHLF	0.728496		59
chr3:156391574-156413035	chr3	156391574	156413035	21461	NHLF	0.982334		19
chr12:124853338-124878141	chr12	124853338	124878141	24803	NHLF	0.318657		24
chr4:1185003-1206238	chr4	1185003	1206238	21235	NHLF	0.21502		40
chr4:122609400-122618977	chr4	122609400	122618977	9577	NHLF	0.993482		15
chr12:48201412-48213618	chr12	48201412	48213618	12206	NHLF	0.155844		33
chr10:102756890-102775237	chr10	102756890	102775237	18347	NHLF	0.874196		39
chr4:177689863-177716726	chr4	177689863	177716726	26863	NHLF	0.944163		9
chr8:49492695-49505146	chr8	49492695	49505146	12451	NHLF	0.811833		7
chr1:181046724-181083173	chr1	181046724	181083173	36449	NHLF	0.969415		14
chr11:114161805-114180166	chr11	114161805	114180166	18361	NHLF	0.538361		18
chr9:90326094-90330342	chr9	90326094	90330342	4248	NHLF	0.579788		17
chr2:70312896-70323353	chr2	70312896	70323353	10457	NHLF	0.882163		29
chr1:19753232-19781646	chr1	19753232	19781646	28414	NHLF	0.322188		32
chr5:42984869-43020974	chr5	42984869	43020974	36105	NHLF	1.41683e-07	hyper	17
chr9:124020125-124051867	chr9	124020125	124051867	31742	NHLF	0.998287		22
chr8:142155859-142175599	chr8	142155859	142175599	19740	NHLF	0.927111		10
chr10:112152627-112187468	chr10	112152627	112187468	34841	NHLF	0.267725		15
chr12:76205608-76220819	chr12	76205608	76220819	15211	NHLF	NaN		11
chr8:36999374-37006797	chr8	36999374	37006797	7423	NHLF	0.94291		12
chr14:55568080-55575933	chr14	55568080	55575933	7853	NHLF	NaN		19
chr16:24987836-25024989	chr16	24987836	25024989	37153	NHLF	0.13391		11
chr9:97765908-97788982	chr9	97765908	97788982	23074	NHLF	0.625774		21
chr1:203524030-203539784	chr1	203524030	203539784	15754	NHLF	0.792546		40
chr17:79360498-79378154	chr17	79360498	79378154	17656	NHLF	0.662806		69
chr12:104673745-104687420	chr12	104673745	104687420	13675	NHLF	0.817621		20
chr1:145207687-145242246	chr1	145207687	145242246	34559	NHLF	0.897862		25
chr10:33606937-33631583	chr10	33606937	33631583	24646	NHLF	0.955329		6
chr20:19944764-19984951	chr20	19944764	19984951	40187	NHLF	0.459337		8
chr10:43901211-43917202	chr10	43901211	43917202	15991	NHLF	0.455173		23
chr17:13485298-13505995	chr17	13485298	13505995	20697	NHLF	0.501693		10
chr10:3132464-3150944	chr10	3132464	3150944	18480	NHLF	0.962593		5
chr3:9436828-9444477	chr3	9436828	9444477	7649	NHLF	NaN		44
chr5:43064336-43068776	chr5	43064336	43068776	4440	NHLF	0.537107		17
chr19:38488433-38496697	chr19	38488433	38496697	8264	NHLF	0.26244		50
chr8:67024750-67045815	chr8	67024750	67045815	21065	NHLF	1.36055e-05	hyper	26
chr17:62674258-62706180	chr17	62674258	62706180	31922	NHLF	0.963872		40
chr3:16099517-16116904	chr3	16099517	16116904	17387	NHLF	NaN		21
chr1:51432605-51445690	chr1	51432605	51445690	13085	NHLF	0.566947		12
chr5:90674560-90680544	chr5	90674560	90680544	5984	NHLF	NaN		7
chr1:120579187-120613263	chr1	120579187	120613263	34076	NHLF	NaN		18
chr4:55091318-55101332	chr4	55091318	55101332	10014	NHLF	0.0296663	hyper	11
chr1:1589217-1596301	chr1	1589217	1596301	7084	NHLF	0.72855		77
chr17:78724934-78770318	chr17	78724934	78770318	45384	NHLF	0.364262		48
chr3:39187656-39222240	chr3	39187656	39222240	34584	NHLF	0.466599		23
chr2:240185040-240213257	chr2	240185040	240213257	28217	NHLF	0.958518		20
chr9:112810923-112844427	chr9	112810923	112844427	33504	NHLF	0.227757		13
chr17:17584844-17599005	chr17	17584844	17599005	14161	NHLF	0.0948018		41
chr20:30146813-30162381	chr20	30146813	30162381	15568	NHLF	0.71327		34
chr4:169764353-169808126	chr4	169764353	169808126	43773	NHLF	0.000214773	hyper	9
chr4:10094081-10118154	chr4	10094081	10118154	24073	NHLF	0.618981		23
chr6:1382269-1397250	chr6	1382269	1397250	14981	NHLF	6.46482e-07	hyper	9
chr16:2171475-2180685	chr16	2171475	2180685	9210	NHLF	0.860082		111
chr9:18478096-18494965	chr9	18478096	18494965	16869	NHLF	0.720407		11
chr6:75906136-75918827	chr6	75906136	75918827	12691	NHLF	2.02192e-05	hyper	8
chr17:14200874-14213555	chr17	14200874	14213555	12681	NHLF	0.538361		10
chr8:122631753-122655323	chr8	122631753	122655323	23570	NHLF	0.926298		3
chr15:78340605-78369915	chr15	78340605	78369915	29310	NHLF	0.57968		27
chr5:131757995-131776061	chr5	131757995	131776061	18066	NHLF	0.874196		30
chr6:108878110-108887880	chr6	108878110	108887880	9770	NHLF	0.0263943	hypo	18
chr5:140886957-140909465	chr5	140886957	140909465	22508	NHLF	0.0386181	hyper	88
chr16:4419974-4443918	chr16	4419974	4443918	23944	NHLF	0.888077		44
chr2:1724219-1749038	chr2	1724219	1749038	24819	NHLF	0.566947		6
chr19:10922790-10929937	chr19	10922790	10929937	7147	NHLF	0.625774		78
chr19:42771745-42788083	chr19	42771745	42788083	16338	NHLF	0.897862		56
chr8:131271179-131291649	chr8	131271179	131291649	20470	NHLF	0.938176		7
chr5:64485128-64506128	chr5	64485128	64506128	21000	NHLF	0.91649		14
chr20:17806165-17832262	chr20	17806165	17832262	26097	NHLF	0.890567		24
chr3:194281702-194315672	chr3	194281702	194315672	33970	NHLF	0.395512		22
chr11:95882582-95902822	chr11	95882582	95902822	20240	NHLF	0.101785		9
chr16:11171411-11203827	chr16	11171411	11203827	32416	NHLF	0.385002		24
chr12:122233904-122241880	chr12	122233904	122241880	7976	NHLF	0.0740706		36
chr5:142776685-142785779	chr5	142776685	142785779	9094	NHLF	0.666393		8
chr1:8454207-8483804	chr1	8454207	8483804	29597	NHLF	0.699169		17
chr7:120627741-120642905	chr7	120627741	120642905	15164	NHLF	0.71327		7
chr2:20249133-20272459	chr2	20249133	20272459	23326	NHLF	NaN		14
chr1:22232756-22263770	chr1	22232756	22263770	31014	NHLF	0.878971		22
chr14:68990986-69016207	chr14	68990986	69016207	25221	NHLF	0.852509		17
chr11:6339609-6343786	chr11	6339609	6343786	4177	NHLF	0.0296663	hyper	67
chrX:64887118-64927571	chrX	64887118	64927571	40453	NHLF	0.412013		9
chr5:97642927-97651506	chr5	97642927	97651506	8579	NHLF	0.666393		4
chr17:48286100-48290242	chr17	48286100	48290242	4142	NHLF	0.414255		48
chr16:85193814-85254757	chr16	85193814	85254757	60943	NHLF	0.565191		23
chr13:42155878-42220231	chr13	42155878	42220231	64353	NHLF	0.99497		21
chr21:36167124-36188555	chr21	36167124	36188555	21431	NHLF	0.852509		16
chr5:148782954-148803517	chr5	148782954	148803517	20563	NHLF	0.95255		25
chr2:239754434-239777773	chr2	239754434	239777773	23339	NHLF	0.486331		23
chr12:57522450-57547585	chr12	57522450	57547585	25135	NHLF	0.231592		72
chr7:143076486-143089913	chr7	143076486	143089913	13427	NHLF	0.913647		49
chr16:15234412-15243374	chr16	15234412	15243374	8962	NHLF	0.913647		24
chr13:80908964-80917736	chr13	80908964	80917736	8772	NHLF	0.938176		5
chr12:25537529-25540863	chr12	25537529	25540863	3334	NHLF	0.0533339		14
chr2:219431925-219447529	chr2	219431925	219447529	15604	NHLF	0.897862		63
chr10:80007437-80027851	chr10	80007437	80027851	20414	NHLF	0.669584		9
chr21:40176443-40196962	chr21	40176443	40196962	20519	NHLF	1		19
chr6:169557757-169573534	chr6	169557757	169573534	15777	NHLF	0.667595		11
chr7:852124-882655	chr7	852124	882655	30531	NHLF	0.631278		26
chr11:206092-211580	chr11	206092	211580	5488	NHLF	0.524166		52
chr5:43033578-43044866	chr5	43033578	43044866	11288	NHLF	0.625774		17
chr16:3069993-3074659	chr16	3069993	3074659	4666	NHLF	NaN		86
chr11:9773708-9837712	chr11	9773708	9837712	64004	NHLF	0.262357		31
chr19:18313433-18326222	chr19	18313433	18326222	12789	NHLF	0.837882		76
chr19:39896321-39905158	chr19	39896321	39905158	8837	NHLF	0.486331		64
chr1:171708151-171724934	chr1	171708151	171724934	16783	NHLF	0.818645		20
chr3:123451328-123477653	chr3	123451328	123477653	26325	NHLF	0.984582		15
chr21:34911249-34917481	chr21	34911249	34917481	6232	NHLF	0.270237		30
chr12:53683440-53695491	chr12	53683440	53695491	12051	NHLF	0.915481		73
chr6:166966363-167035061	chr6	166966363	167035061	68698	NHLF	0.888077		20
chr9:110489174-110514898	chr9	110489174	110514898	25724	NHLF	0.670632		4
chr1:150575576-150587242	chr1	150575576	150587242	11666	NHLF	0.232625		71
chr15:50644743-50648546	chr15	50644743	50648546	3803	NHLF	0.78976		20
chr20:39936413-39959201	chr20	39936413	39959201	22788	NHLF	0.988496		7
chr3:48506189-48515151	chr3	48506189	48515151	8962	NHLF	0.5755		60
chr17:56012205-56033272	chr17	56012205	56033272	21067	NHLF	0.717284		30
chr19:1855501-1877025	chr19	1855501	1877025	21524	NHLF	0.667595		77
chr8:38852788-38863095	chr8	38852788	38863095	10307	NHLF	0.819337		25
chr6:37207250-37213586	chr6	37207250	37213586	6336	NHLF	NaN		25
chr19:13956287-13959435	chr19	13956287	13959435	3148	NHLF	NaN		55
chr6:7136844-7173781	chr6	7136844	7173781	36937	NHLF	0.938176		17
chr19:41219974-41225566	chr19	41219974	41225566	5592	NHLF	0.973654		58
chr1:1279699-1297918	chr1	1279699	1297918	18219	NHLF	0.890567		69
chr17:74683374-74713804	chr17	74683374	74713804	30430	NHLF	0.869768		49
chr12:6311189-6343562	chr12	6311189	6343562	32373	NHLF	0.461913		57
chr12:89740269-89749345	chr12	89740269	89749345	9076	NHLF	0.442867		8
chr3:45677342-45710658	chr3	45677342	45710658	33316	NHLF	0.859683		35
chr3:151983803-151991592	chr3	151983803	151991592	7789	NHLF	NaN		16
chr1:153526126-153546334	chr1	153526126	153546334	20208	NHLF	0.938176		80
chr6:33383419-33395752	chr6	33383419	33395752	12333	NHLF	0.439942		60
chr7:2664086-2682249	chr7	2664086	2682249	18163	NHLF	0.852509		17
chr15:72518088-72530957	chr15	72518088	72530957	12869	NHLF	0.800745		18
chr1:201458582-201481817	chr1	201458582	201481817	23235	NHLF	0.252503		33
chr4:81176587-81191296	chr4	81176587	81191296	14709	NHLF	3.45234e-05	hyper	10
chr18:11849592-11860651	chr18	11849592	11860651	11059	NHLF	1		14
chr1:32398018-32422360	chr1	32398018	32422360	24342	NHLF	0.535469		46
chr16:30074599-30090077	chr16	30074599	30090077	15478	NHLF	0.789122		80
chr5:92912650-92920179	chr5	92912650	92920179	7529	NHLF	0.0820894		5
chr21:43445037-43478223	chr21	43445037	43478223	33186	NHLF	0.988496		29
chr5:34655396-34687884	chr5	34655396	34687884	32488	NHLF	0.981637		13
chr19:2154417-2190091	chr19	2154417	2190091	35674	NHLF	0.271153		73
chr21:40356046-40401712	chr21	40356046	40401712	45666	NHLF	0.398327		19
chr10:33268289-33275058	chr10	33268289	33275058	6769	NHLF	0.863514		7
chr4:77644442-77687743	chr4	77644442	77687743	43301	NHLF	0.927111		21
chr5:176881867-176928164	chr5	176881867	176928164	46297	NHLF	0.982334		42
chr17:66507159-66512095	chr17	66507159	66512095	4936	NHLF	0.839101		22
chr19:36245701-36249814	chr19	36245701	36249814	4113	NHLF	0.82728		80
chr11:120195463-120209847	chr11	120195463	120209847	14384	NHLF	0.78427		16
chr3:184049419-184057354	chr3	184049419	184057354	7935	NHLF	0.250037		36
chr8:103664718-103675494	chr8	103664718	103675494	10776	NHLF	0.234694		17
chr3:174155938-174160830	chr3	174155938	174160830	4892	NHLF	NaN		3
chr5:55288010-55309023	chr5	55288010	55309023	21013	NHLF	0.953455		23
chr1:6660268-6665287	chr1	6660268	6665287	5019	NHLF	0.882163		23
chr4:114678386-114684840	chr4	114678386	114684840	6454	NHLF	NaN		6
chr19:4368856-4397544	chr19	4368856	4397544	28688	NHLF	0.78976		59
chr10:114709689-114727212	chr10	114709689	114727212	17523	NHLF	0.749909		15
chr9:21548082-21561135	chr9	21548082	21561135	13053	NHLF	0.399394		30
chr3:99562689-99597034	chr3	99562689	99597034	34345	NHLF	0.190853		14
chr22:46447955-46455571	chr22	46447955	46455571	7616	NHLF	0.385002		32
chr6:43137804-43144514	chr6	43137804	43144514	6710	NHLF	0.78976		47
chr2:129057890-129065133	chr2	129057890	129065133	7243	NHLF	0.44569		14
chr10:101722470-101769727	chr10	101722470	101769727	47257	NHLF	1		31
chr1:21577845-21591660	chr1	21577845	21591660	13815	NHLF	0.814877		25
chr1:32154043-32181706	chr1	32154043	32181706	27663	NHLF	0.480079		45
chr12:46940146-46956777	chr12	46940146	46956777	16631	NHLF	0.78976		10
chr2:201980393-201996135	chr2	201980393	201996135	15742	NHLF	0.882163		27
chr11:834330-860524	chr11	834330	860524	26194	NHLF	0.90304		69
chr22:30631883-30650183	chr22	30631883	30650183	18300	NHLF	0.78427		49
chr17:78827080-78834126	chr17	78827080	78834126	7046	NHLF	0.979671		49
chr11:68767624-68781456	chr11	68767624	68781456	13832	NHLF	0.720633		24
chr14:35014897-35026617	chr14	35014897	35026617	11720	NHLF	0.931571		14
chr13:95906592-95934431	chr13	95906592	95934431	27839	NHLF	0.938176		11
chr1:151953202-151974269	chr1	151953202	151974269	21067	NHLF	0.560429		73
chr11:2398764-2421885	chr11	2398764	2421885	23121	NHLF	0.57646		52
chr15:30915741-30920405	chr15	30915741	30920405	4664	NHLF	NaN		15
chr12:52539380-52546770	chr12	52539380	52546770	7390	NHLF	0.0903896		51
chr10:70087446-70094203	chr10	70087446	70094203	6757	NHLF	0.998444		23
chr12:10868737-10876892	chr12	10868737	10876892	8155	NHLF	0.538361		51
chr8:134580327-134588682	chr8	134580327	134588682	8355	NHLF	0.476631		8
chr7:129991968-130014604	chr7	129991968	130014604	22636	NHLF	0.823677		28
chr7:5728400-5736237	chr7	5728400	5736237	7837	NHLF	0.712142		37
chr7:43678742-43699821	chr7	43678742	43699821	21079	NHLF	0.687563		32
chr10:4804834-4815428	chr10	4804834	4815428	10594	NHLF	NaN		17
chr7:128377352-128397135	chr7	128377352	128397135	19783	NHLF	0.453642		32
chr1:149820803-149826012	chr1	149820803	149826012	5209	NHLF	NaN		45
chr10:4282566-4298947	chr10	4282566	4298947	16381	NHLF	0.929775		10
chr8:128805907-128824571	chr8	128805907	128824571	18664	NHLF	0.911259		10
chr5:139015499-139048926	chr5	139015499	139048926	33427	NHLF	0.170832		36
chr15:32905138-32909795	chr15	32905138	32909795	4657	NHLF	0.322188		13
chr3:11631807-11652532	chr3	11631807	11652532	20725	NHLF	0.631278		15
chr17:42159175-42188914	chr17	42159175	42188914	29739	NHLF	0.926298		54
chr2:219137674-219163202	chr2	219137674	219163202	25528	NHLF	0.642402		51
chr5:77881346-77906555	chr5	77881346	77906555	25209	NHLF	0.78976		11
chr18:8794127-8813331	chr18	8794127	8813331	19204	NHLF	0.422226		9
chr11:65654633-65662228	chr11	65654633	65662228	7595	NHLF	0.245371		96
chr3:124761448-124783093	chr3	124761448	124783093	21645	NHLF	0.829321		14
chr15:93344417-93376339	chr15	93344417	93376339	31922	NHLF	0.560138		10
chr1:169075488-169090261	chr1	169075488	169090261	14773	NHLF	0.422226		24
chr2:30885251-30902966	chr2	30885251	30902966	17715	NHLF	0.918713		10
chr2:33357980-33391805	chr2	33357980	33391805	33825	NHLF	0.85288		13
chr5:148582893-148601148	chr5	148582893	148601148	18255	NHLF	0.761318		25
chr2:55326436-55362106	chr2	55326436	55362106	35670	NHLF	0.876544		20
chr16:2202672-2212123	chr16	2202672	2212123	9451	NHLF	0.655926		112
chr15:74214460-74249890	chr15	74214460	74249890	35430	NHLF	0.809138		37
chr1:149810933-149816088	chr1	149810933	149816088	5155	NHLF	NaN		45
chr4:114872383-114902478	chr4	114872383	114902478	30095	NHLF	0.168242		5
chr19:19545553-19576209	chr19	19545553	19576209	30656	NHLF	0.568926		49
chr3:73159584-73160271	chr3	73159584	73160271	687	NHLF	0.800745		7
chr2:208026941-208032595	chr2	208026941	208032595	5654	NHLF	NaN		24
chr3:105072274-105089276	chr3	105072274	105089276	17002	NHLF	0.00129956	hyper	2
chr1:245126950-245135870	chr1	245126950	245135870	8920	NHLF	0.998444		10
chr3:113463165-113467300	chr3	113463165	113467300	4135	NHLF	0.486331		23
chr11:131924231-131944259	chr11	131924231	131944259	20028	NHLF	0.100103		1
chr1:55892306-55912300	chr1	55892306	55912300	19994	NHLF	NaN		15
chr6:143264493-143269475	chr6	143264493	143269475	4982	NHLF	NaN		14
chr5:38844413-38854475	chr5	38844413	38854475	10062	NHLF	0.362607		10
chr16:29189041-29213808	chr16	29189041	29213808	24767	NHLF	0.21502		62
chr3:50264284-50307169	chr3	50264284	50307169	42885	NHLF	0.995453		52
chr3:16130683-16182555	chr3	16130683	16182555	51872	NHLF	0.938176		20
chr3:15671713-15690407	chr3	15671713	15690407	18694	NHLF	0.862443		24
chr22:22290684-22302487	chr22	22290684	22302487	11803	NHLF	0.453642		37
chr22:46391927-46411005	chr22	46391927	46411005	19078	NHLF	0.269991		33
chr1:39639021-39672232	chr1	39639021	39672232	33211	NHLF	0.625774		25
chr19:1249825-1256324	chr19	1249825	1256324	6499	NHLF	0.90079		85
chr19:18623802-18633170	chr19	18623802	18633170	9368	NHLF	0.262357		66
chr17:13240612-13268664	chr17	13240612	13268664	28052	NHLF	0.154455		11
chr3:120135448-120170572	chr3	120135448	120170572	35124	NHLF	0.588672		20
chr20:39630856-39637429	chr20	39630856	39637429	6573	NHLF	0.538361		7
chr4:146653238-146658039	chr4	146653238	146658039	4801	NHLF	0.78976		11
chr17:2074713-2097010	chr17	2074713	2097010	22297	NHLF	0.806203		43
chr2:55272704-55280066	chr2	55272704	55280066	7362	NHLF	NaN		20
chr5:172159041-172168813	chr5	172159041	172168813	9772	NHLF	0.923089		18
chr10:96988829-97040060	chr10	96988829	97040060	51231	NHLF	0.609307		21
chr14:55093234-55121422	chr14	55093234	55121422	28188	NHLF	0.896789		19
chr12:57479350-57489075	chr12	57479350	57489075	9725	NHLF	0.852509		76
chr7:4754520-4787064	chr7	4754520	4787064	32544	NHLF	0.555812		19
chr4:157862475-157898036	chr4	157862475	157898036	35561	NHLF	0.78976		5
chr12:1684123-1721852	chr12	1684123	1721852	37729	NHLF	0.547204		16
chr11:18404276-18418343	chr11	18404276	18418343	14067	NHLF	0.998444		35
chr12:56120263-56124909	chr12	56120263	56124909	4646	NHLF	0.78976		67
chr11:67118763-67139031	chr11	67118763	67139031	20268	NHLF	0.369293		61
chr14:55031128-55038605	chr14	55031128	55038605	7477	NHLF	NaN		17
chr6:139889147-139920543	chr6	139889147	139920543	31396	NHLF	0.873345		13
chr1:37936787-37953371	chr1	37936787	37953371	16584	NHLF	0.765644		25
chr7:74507739-74511399	chr7	74507739	74511399	3660	NHLF	NaN		30
chr2:47073665-47086926	chr2	47073665	47086926	13261	NHLF	0.809138		18
chr1:172871469-172904298	chr1	172871469	172904298	32829	NHLF	0.829245		30
chr2:85115413-85154158	chr2	85115413	85154158	38745	NHLF	0.363768		26
chr10:121410307-121428380	chr10	121410307	121428380	18073	NHLF	0.826345		17
chr9:94180546-94191974	chr9	94180546	94191974	11428	NHLF	0.358253		18
chr16:31082464-31086704	chr16	31082464	31086704	4240	NHLF	NaN		76
chr9:677258-696948	chr9	677258	696948	19690	NHLF	0.459737		11
chr1:201499829-201533172	chr1	201499829	201533172	33343	NHLF	0.244062		33
chr11:85773523-85782035	chr11	85773523	85782035	8512	NHLF	NaN		17
chr11:10914811-10923254	chr11	10914811	10923254	8443	NHLF	0.762122		17
chr3:149289900-149307910	chr3	149289900	149307910	18010	NHLF	0.809138		20
chr1:68148049-68155051	chr1	68148049	68155051	7002	NHLF	NaN		17
chr2:66800754-66811197	chr2	66800754	66811197	10443	NHLF	1.80631e-08	hyper	5
chr12:58281299-58291332	chr12	58281299	58291332	10033	NHLF	0.839101		45
chr4:26320288-26329263	chr4	26320288	26329263	8975	NHLF	0.861692		8
chr10:30711907-30744628	chr10	30711907	30744628	32721	NHLF	0.123606		10
chr11:10322493-10331206	chr11	10322493	10331206	8713	NHLF	0.927111		22
chr6:27803647-27808151	chr6	27803647	27808151	4504	NHLF	NaN		53
chr1:72746676-72751915	chr1	72746676	72751915	5239	NHLF	0.00196317	hyper	2
chr7:137593088-137639682	chr7	137593088	137639682	46594	NHLF	0.91649		11
chr9:103189697-103193365	chr9	103189697	103193365	3668	NHLF	NaN		14
chr7:74264852-74268479	chr7	74264852	74268479	3627	NHLF	NaN		29
chr14:50358399-50375591	chr14	50358399	50375591	17192	NHLF	0.91649		23
chr11:61721917-61740967	chr11	61721917	61740967	19050	NHLF	0.829321		79
chr11:96036574-96059242	chr11	96036574	96059242	22668	NHLF	0.329683		8
chr5:60596282-60611072	chr5	60596282	60611072	14790	NHLF	1		10
chr17:79801039-79828979	chr17	79801039	79828979	27940	NHLF	0.799242		73
chr2:232570723-232581534	chr2	232570723	232581534	10811	NHLF	0.905709		38
chr3:194868163-194881975	chr3	194868163	194881975	13812	NHLF	0.150004		25
chr10:99443331-99450375	chr10	99443331	99450375	7044	NHLF	0.882163		33
chr21:47390890-47405005	chr21	47390890	47405005	14115	NHLF	0.33422		26
chr1:204378023-204387716	chr1	204378023	204387716	9693	NHLF	0.613381		30
chr14:21537564-21556883	chr14	21537564	21556883	19319	NHLF	0.969415		55
chr6:26203896-26207163	chr6	26203896	26207163	3267	NHLF	0.268132		64
chr4:77114877-77135880	chr4	77114877	77135880	21003	NHLF	0.666393		26
chr3:172465965-172470115	chr3	172465965	172470115	4150	NHLF	0.666393		9
chr1:1190253-1207235	chr1	1190253	1207235	16982	NHLF	0.791752		68
chr12:76326437-76349239	chr12	76326437	76349239	22802	NHLF	0.768387		12
chr7:158609940-158623304	chr7	158609940	158623304	13364	NHLF	0.199722		9
chr6:30580499-30586799	chr6	30580499	30586799	6300	NHLF	0.890567		82
chr19:1407631-1418666	chr19	1407631	1418666	11035	NHLF	0.442304		89
chr6:134738030-134770650	chr6	134738030	134770650	32620	NHLF	0.998287		11
chr15:71144085-71172839	chr15	71144085	71172839	28754	NHLF	0.829241		9
chr18:43530444-43544089	chr18	43530444	43544089	13645	NHLF	0.935111		14
chr9:93879731-93907900	chr9	93879731	93907900	28169	NHLF	0.625774		12
chr1:1616829-1625464	chr1	1616829	1625464	8635	NHLF	0.414531		77
chr3:159479679-159484789	chr3	159479679	159484789	5110	NHLF	NaN		16
chr11:122930737-122955832	chr11	122930737	122955832	25095	NHLF	0.800745		27
chr17:57695267-57699302	chr17	57695267	57699302	4035	NHLF	NaN		31
chr12:96790867-96796151	chr12	96790867	96796151	5284	NHLF	0.882163		12
chr19:15358412-15377825	chr19	15358412	15377825	19413	NHLF	0.868818		54
chr1:161166046-161177371	chr1	161166046	161177371	11325	NHLF	0.566947		56
chr6:111801528-111806985	chr6	111801528	111806985	5457	NHLF	NaN		16
chr20:35089821-35122824	chr20	35089821	35122824	33003	NHLF	0.974972		31
chr1:120673891-120688579	chr1	120673891	120688579	14688	NHLF	NaN		18
chr19:50141018-50146395	chr19	50141018	50146395	5377	NHLF	NaN		110
chr10:90639272-90657672	chr10	90639272	90657672	18400	NHLF	NaN		26
chr11:28128245-28145256	chr11	28128245	28145256	17011	NHLF	0.72025		9
chr1:153504632-153509472	chr1	153504632	153509472	4840	NHLF	0.538361		78
chr7:116139751-116168888	chr7	116139751	116168888	29137	NHLF	0.360765		14
chr6:30522440-30525857	chr6	30522440	30525857	3417	NHLF	NaN		79
chr17:58467227-58470908	chr17	58467227	58470908	3681	NHLF	0.822393		20
chr1:112933284-112947213	chr1	112933284	112947213	13929	NHLF	0.626431		26
chr9:734136-756484	chr9	734136	756484	22348	NHLF	0.78022		11
chr19:2523503-2550586	chr19	2523503	2550586	27083	NHLF	0.395512		60
chr19:16426148-16450644	chr19	16426148	16450644	24496	NHLF	0.00443689	hyper	54
chr1:155931188-155959326	chr1	155931188	155959326	28138	NHLF	0.288851		89
chr22:43317663-43336961	chr22	43317663	43336961	19298	NHLF	0.476631		38
chr14:59947945-59952302	chr14	59947945	59952302	4357	NHLF	NaN		11
chr2:47025410-47054237	chr2	47025410	47054237	28827	NHLF	0.6517		18
chr5:86706088-86709421	chr5	86706088	86709421	3333	NHLF	NaN		7
chr19:47610060-47626250	chr19	47610060	47626250	16190	NHLF	0.590927		60
chr15:101656149-101669527	chr15	101656149	101669527	13378	NHLF	0.965096		22
chr1:192499013-192531014	chr1	192499013	192531014	32001	NHLF	0.749909		11
chr16:89986631-89991762	chr16	89986631	89991762	5131	NHLF	0.234694		34
chr22:38888865-38903378	chr22	38888865	38903378	14513	NHLF	0.249985		59
chr11:69450913-69463248	chr11	69450913	69463248	12335	NHLF	0.771152		19
chr15:86150599-86169861	chr15	86150599	86169861	19262	NHLF	0.721594		14
chr16:88820314-88851661	chr16	88820314	88851661	31347	NHLF	0.992289		42
chr7:25009903-25022394	chr7	25009903	25022394	12491	NHLF	0.787365		9
chr11:33277902-33281827	chr11	33277902	33281827	3925	NHLF	NaN		19
chr15:40200004-40213931	chr15	40200004	40213931	13927	NHLF	0.476631		35
chr20:4043867-4072630	chr20	4043867	4072630	28763	NHLF	0.0903896		33
chr11:126859847-126864673	chr11	126859847	126864673	4826	NHLF	1		13
chr3:156533028-156537825	chr3	156533028	156537825	4797	NHLF	0.625684		17
chr8:48646711-48652135	chr8	48646711	48652135	5424	NHLF	0.906527		8
chr19:59083726-59087940	chr19	59083726	59087940	4214	NHLF	0.78976		50
chr19:39918687-39939456	chr19	39918687	39939456	20769	NHLF	0.232625		65
chr12:72055253-72059173	chr12	72055253	72059173	3920	NHLF	0.809138		12
chr18:74187254-74206872	chr18	74187254	74206872	19618	NHLF	0.565191		8
chr13:45477053-45497172	chr13	45477053	45497172	20119	NHLF	0.974933		18
chr18:9093607-9118447	chr18	9093607	9118447	24840	NHLF	0.981214		11
chr22:29662515-29666914	chr22	29662515	29666914	4399	NHLF	NaN		30
chr1:59247216-59251987	chr1	59247216	59251987	4771	NHLF	NaN		9
chr17:7378900-7383915	chr17	7378900	7383915	5015	NHLF	0.5755		108
chr5:148288031-148295285	chr5	148288031	148295285	7254	NHLF	NaN		20
chr6:16318589-16353226	chr6	16318589	16353226	34637	NHLF	0.72025		7
chr1:38461073-38482343	chr1	38461073	38482343	21270	NHLF	0.476631		29
chr6:36634281-36650751	chr6	36634281	36650751	16470	NHLF	0.689783		35
chrX:45555918-45574285	chrX	45555918	45574285	18367	NHLF	0.847944		10
chr13:41633062-41640505	chr13	41633062	41640505	7443	NHLF	0.984582		22
chr12:8178432-8191495	chr12	8178432	8191495	13063	NHLF	0.890567		37
chr5:148341597-148354057	chr5	148341597	148354057	12460	NHLF	0.681242		22
chr14:60557475-60563074	chr14	60557475	60563074	5599	NHLF	NaN		17
chr1:17230015-17240367	chr1	17230015	17240367	10352	NHLF	0.893881		33
chr15:71067584-71093284	chr15	71067584	71093284	25700	NHLF	0.450239		9
chr19:31704183-31724831	chr19	31704183	31724831	20648	NHLF	0.929775		4
chr9:33132176-33167336	chr9	33132176	33167336	35160	NHLF	0.35922		28
chr11:19732621-19745096	chr11	19732621	19745096	12475	NHLF	0.300945		18
chr13:33757599-33790063	chr13	33757599	33790063	32464	NHLF	0.765644		12
chr2:109780421-109803229	chr2	109780421	109803229	22808	NHLF	0.69176		20
chr8:119110228-119125977	chr8	119110228	119125977	15749	NHLF	0.951441		6
chr3:14183890-14188277	chr3	14183890	14188277	4387	NHLF	0.90079		20
chr8:22419171-22456596	chr8	22419171	22456596	37425	NHLF	0.773595		41
chr2:36665144-36689824	chr2	36665144	36689824	24680	NHLF	0.251507		14
chr10:3928192-3950552	chr10	3928192	3950552	22360	NHLF	0.897862		8
chr1:92020995-92050023	chr1	92020995	92050023	29028	NHLF	0.522565		13
chr19:1008623-1029225	chr19	1008623	1029225	20602	NHLF	0.90079		79
chr10:88727564-88732348	chr10	88727564	88732348	4784	NHLF	0.0820894		25
chr6:30707966-30712703	chr6	30707966	30712703	4737	NHLF	0.805473		97
chr4:38146667-38165736	chr4	38146667	38165736	19069	NHLF	0.984582		16
chr17:78799904-78808916	chr17	78799904	78808916	9012	NHLF	0.78976		48
[truncated: 1,628 more rows]

## Sheet: Table S3
SE-gene pair		Direction of differential methylation of SE	Correlation of SE methylation and gene expression		Correlation of promoter methylation and gene expression		Gene expression (log2(RSEM))			TCGA validation
SE	gene		Kendall’s tau	FDR	Kendall’s tau	FDR	mean of normals	mean of tumors	up- or down-expression in tumors	Illumina probe	Probe coordinate	Kendall’s tau	p-value	Validated (p-value < 0.05)
chr1:226821191-226927225	MIXL1	hyper	-0.281701	0.0104079	-0.00687328	1	2.63173	1.3349	down	cg23038277	226833134	-0.51735	0.000133737	Yes
chr8:11532909-11620420	BLK	hyper	-0.225352	0.0367044	-0.189843	0.430123	9.97266	6.23737	down	cg11048722	11607693	-0.402116	0.00285219	Yes
chr8:38757120-38815692	PLEKHA2	hyper	-0.233726	0.031297	-0.270201	0.081172	12.0222	10.8379	down	cg21145938	38795218	-0.190476	0.160703
chr11:67029854-67058699	ACY3	hyper	-0.219436	0.0432754	-0.0790465	0.831376	5.54424	3.48395	down	cg13924996	67053829	-0.470899	0.000470691	Yes
chr11:67029854-67058699	PTPRCAP	hyper	-0.245642	0.0247249	-0.33676	0.0168036	10.6865	8.22977	down	cg09130535	67039119	-0.613757	5.02465e-06	Yes
chr11:67029854-67058699	TBC1D10C	hyper	-0.239373	0.0281066	NA	NA	10.2817	7.53284	down	cg13924996	67053829	-0.513227	0.000137286	Yes
chr8:38558885-38664998	PLEKHA2	hyper	-0.239434	0.0294913	-0.270201	0.081172	12.0222	10.8379	down	cg19106326	38575349	-0.164021	0.228146
chr4:174427206-174460857	HAND2	hyper	-0.397168	0.000234339	-0.383653	0.00220168	6.05229	3.78854	down	cg02071418	174439060	-0.407407	0.00250491	Yes
chr4:174427206-174460857	HPGD	hyper	-0.349588	0.00107075	NA	NA	10.4345	8.87154	down	cg03506502	174443567	-0.465608	0.000545433	Yes
chr2:30440179-30497935	EHD3	hyper	-0.245394	0.024787	NA	NA	10.1884	8.85769	down	cg05247661	30472410	-0.497354	0.000220347	Yes
chr12:6640884-6665643	CD163L1	hyper	-0.251174	0.0206698	NA	NA	9.82626	7.96818	down	cg01493517	6665447	-0.481481	0.000348985	Yes
chr12:6640884-6665643	CD27	hyper	-0.213615	0.0498085	NA	NA	10.0356	7.62263	down	cg00990212	6641042	-0.291005	0.0312825	Yes
chr12:6640884-6665643	LPAR5	hyper	-0.29421	0.00567673	-0.00743055	0.999306	8.60998	7.33412	down	cg26860613	6661647	-0.47619	0.000405594	Yes
chr12:6640884-6665643	RBP5	hyper	-0.22144	0.0407184	-0.0476431	0.899332	7.74172	5.57033	down	cg01493517	6665447	-0.412698	0.00219672	Yes
chr1:154971380-154991950	KCNN3	hyper	-0.23326	0.0319876	-0.131714	0.651053	7.31045	6.35281	down	cg19233405	154988721	-0.216931	0.109537
chr1:154971380-154991950	PBXIP1	hyper	-0.241929	0.0274731	NA	NA	11.7234	10.6159	down	cg24955196	154982621	-0.222222	0.101049
chr5:42990572-43020949	CCDC152	hyper	-0.240407	0.0275989	-0.252481	0.100846	8.14355	7.1353	down	cg01626434	42993978	-0.460317	0.000631114	Yes
chr5:42990572-43020949	LOC153684	hyper	-0.245106	0.024787	-0.161501	0.546426	7.09815	6.65309	down	cg11549953	43018282	-0.486772	0.000299834	Yes
chr2:157175898-157199977	ERMN	hyper	-0.280571	0.00925083	NA	NA	7.15625	6.17895	down	cg02916962	157180144	-0.343915	0.0108159	Yes
chr16:30193842-30221946	C16orf54	hyper	-0.303945	0.0066633	-0.129861	0.63011	9.69947	7.30175	down	cg02358862	30197211	-0.640212	1.9233e-06	Yes
chr16:30193842-30221946	CORO1A	hyper	-0.255993	0.0251555	NA	NA	12.2813	9.95888	down	cg02358862	30197211	-0.587302	1.26432e-05	Yes
chr16:30193842-30221946	ITGAL	hyper	-0.260231	0.0230384	NA	NA	11.3519	9.49297	down	cg02358862	30197211	-0.656085	1.06161e-06	Yes
chr16:30193842-30221946	LOC606724	hyper	-0.233106	0.0401838	NA	NA	5.88156	3.92258	down	cg02358862	30197211	-0.687831	3.10535e-07	Yes
chr16:30193842-30221946	MAPK3	hyper	-0.234801	0.038616	NA	NA	9.84715	8.85887	down	cg07532839	30194776	-0.582011	1.51375e-05	Yes
chr16:30193842-30221946	SEPT1	hyper	-0.263622	0.0207062	0.0782903	0.844896	10.2707	7.696	down	cg02358862	30197211	-0.62963	2.8368e-06	Yes
chr16:30193842-30221946	ZNF688	hyper	-0.243278	0.0320731	-0.0322082	0.953125	7.33118	6.97211	down	cg07734253	30194717	-0.137566	0.313655
chr16:86504285-86554076	COX4I1	hyper	-0.239186	0.0281066	NA	NA	11.9727	11.4478	down	cg06675147	86543532	-0.433862	0.00128051	Yes
chr15:63782710-63798385	APH1B	hyper	-0.328009	0.00642055	NA	NA	8.87911	7.8358	down	cg03988119	63797904	-0.201058	0.13841
chr15:63782710-63798385	FBXL22	hyper	-0.308491	0.0111901	-0.0784323	0.830029	5.12176	4.46799	down	cg04352505	63795867	-0.460317	0.000631114	Yes
chr15:63782710-63798385	HERC1	hyper	-0.333431	0.0054021	0.0216548	0.980582	12.8991	12.4794	down	cg18283916	63797637	-0.301587	0.0255828	Yes
chr15:63782710-63798385	RAB8B	hyper	-0.319335	0.00839043	NA	NA	11.7602	10.6133	down	cg04245873	63796130	-0.269841	0.0459983	Yes
chr15:63782710-63798385	SNX1	hyper	-0.280299	0.0225781	NA	NA	11.5049	11.1974	down	cg24167897	63796719	-0.169312	0.213256
chr15:63782710-63798385	SNX22	hyper	-0.422346	0.00042003	0.152872	0.593724	9.87615	7.70208	down	cg04245873	63796130	-0.285714	0.0345197	Yes
chr15:63782710-63798385	USP3	hyper	-0.369214	0.00175346	-0.361623	0.00943643	10.1824	9.85569	down	cg22770592	63797403	-0.37037	0.00602981	Yes
chr19:3132752-3181377	LINGO3	hyper	-0.247493	0.0245083	-0.178337	0.501304	5.98123	2.97707	down	cg04490178	3179545	-0.414974	0.00326915	Yes
chr9:117126612-117161033	AKNA	hyper	-0.251819	0.0207083	NA	NA	11.9145	10.371	down	cg13995427	117134861	-0.259259	0.0553164
chr9:117126612-117161033	TNFSF8	hyper	-0.240033	0.0281066	-0.0355455	0.946246	8.14137	6.78905	down	cg14080475	117150495	-0.275132	0.0418588	Yes
chr1:86041879-86049135	MCOLN2	hyper	-0.229791	0.0337455	-0.0838407	0.821877	8.86761	7.45562	down	cg00183684	86043834	-0.238095	0.0786913
chr10:99078204-99097590	CRTAC1	hyper	-0.243937	0.0406638	-0.141304	0.618938	6.02298	3.22196	down	cg13331626	99080071	-0.343915	0.0108159	Yes
chr10:99078204-99097590	FRAT1	hyper	-0.280657	0.018696	-0.0386341	0.938104	7.30699	6.61015	down	cg13680696	99092708	-0.185185	0.17282
chr10:99078204-99097590	PIK3AP1	hyper	-0.272968	0.0225209	-0.121663	0.62602	11.6978	9.91372	down	cg20702121	99090072	-0.417989	0.00192365	Yes
chr6:42738372-42759049	ZNF318	hyper	-0.220953	0.0458598	NA	NA	10.8021	10.5842	down	cg19352726	42757805	-0.343915	0.0108159	Yes
chr17:8123967-8130884	ACAP1	hyper	-0.343853	0.00130686	NA	NA	10.542	8.11656	down	cg01878839	8126381	-0.195767	0.149239
chr17:8123967-8130884	GUCY2D	hyper	-0.243061	0.0294913	0.0631211	0.872496	3.40923	2.26549	down	cg09361941	8128471	-0.185185	0.17282
chr17:8123967-8130884	MFSD6L	hyper	-0.234804	0.0337455	0.0666017	0.838119	4.23234	2.79224	down	cg07847788	8128726	-0.322751	0.0168237	Yes
chr17:8123967-8130884	PIK3R5	hyper	-0.269594	0.0149453	-0.282207	0.0672734	9.35256	8.33102	down	cg01878839	8126381	-0.312169	0.0208046	Yes
chr17:8123967-8130884	PIK3R6	hyper	-0.259908	0.0195559	NA	NA	6.26276	4.99487	down	cg01878839	8126381	-0.227513	0.0930928
chr17:8123967-8130884	RANGRF	hyper	-0.285737	0.00940219	NA	NA	7.78542	6.90965	down	cg10368775	8124753	-0.0846561	0.540239
chr17:8123967-8130884	TNFSF12	hyper	-0.256679	0.0207083	NA	NA	7.16241	6.15316	down	cg01878839	8126381	-0.380952	0.00472537	Yes
chr5:172655376-172676296	CPEB4	hyper	-0.344281	0.00118016	NA	NA	11.6462	11.18	down	cg01776188	172664082	-0.619048	4.1591e-06	Yes
chr5:171577372-171616032	STK10	hyper	-0.254503	0.0195527	-0.0691458	0.849833	11.1693	10.0302	down	cg04192740	171605778	-0.195767	0.149239
chr20:22536539-22565230	PAX1	hyper	-0.233526	0.033942	-0.410716	0.00220168	9.18486	5.71396	down	cg00933153	22550129	-0.0826211	0.559413
chr9:112778065-112844499	C9orf152	hyper	-0.246044	0.0302316	0.08161	0.821842	5.31387	3.91192	down	cg26288249	112810954	-0.280423	0.038039	Yes
chr9:112778065-112844499	LPAR1	hyper	-0.265794	0.0196546	-0.206339	0.320611	9.81517	9.02579	down	cg15083233	112810402	-0.380952	0.00472537	Yes
chr9:112778065-112844499	MUSK	hyper	-0.321773	0.00360378	-0.0962127	0.786632	6.13669	2.94388	down	cg26288249	112810954	-0.198676	0.143668
chr8:67024574-67055350	ADHFE1	hyper	-0.330733	0.00182138	-0.282727	0.117717	6.33994	5.34428	down	cg07180197	67039155	-0.137566	0.313655
chr9:14340900-14353877	FREM1	hyper	-0.313973	0.00289376	0.069797	0.862539	7.25315	5.0289	down	cg13446474	14349430	-0.455026	0.000729183	Yes
chr1:161352095-161370606	ARHGAP30	hyper	-0.217427	0.0458598	NA	NA	11.8191	10.0954	down	cg06780703	161358133	-0.0582011	0.678225
chr1:161352095-161370606	CD48	hyper	-0.229985	0.0337455	NA	NA	11.2924	8.86127	down	cg06780703	161358133	-0.0687831	0.621368
chr1:161352095-161370606	FCRLA	hyper	-0.218996	0.0440237	NA	NA	10.3904	6.39525	down	cg06780703	161358133	-0.296296	0.0283093	Yes
chr1:161352095-161370606	FCRLB	hyper	-0.219432	0.0437439	NA	NA	5.9454	4.3288	down	cg17522241	161355643	-0.121693	0.37398
chr1:161352095-161370606	LY9	hyper	-0.242544	0.0265288	NA	NA	9.31737	6.93317	down	cg06780703	161358133	-0.047619	0.736976
chr1:161352095-161370606	RPL31P11	hyper	-0.230075	0.0337455	-0.00397181	1	3.69984	2.5171	down	cg23915527	161368787	-0.153439	0.260114
chr1:161352095-161370606	UFC1	hyper	-0.233125	0.0318292	0.0090932	0.998147	10.3482	9.96938	down	cg04603146	161369931	-0.312169	0.0208046	Yes
chr1:47676896-47710031	CYP4B1	hyper	-0.244075	0.0251555	NA	NA	8.5337	6.37605	down	cg03885399	47691550	-0.306878	0.0230865	Yes
chr17:46646373-46671210	ABI3	hyper	-0.231266	0.032581	NA	NA	8.7515	7.51105	down	cg22660299	46668715	-0.253968	0.060536
chr17:46646373-46671210	NXPH3	hyper	-0.245353	0.0247249	NA	NA	6.49501	4.79788	down	cg23014425	46648525	-0.460317	0.000631114	Yes
chr17:46646373-46671210	PHOSPHO1	hyper	-0.278223	0.00969533	NA	NA	6.24339	4.84904	down	cg10588962	46667587	-0.21164	0.118579
chr17:46646373-46671210	TBKBP1	hyper	-0.284484	0.00804755	0.136493	0.644036	7.24051	6.26109	down	cg08089301	46655561	-0.57672	1.80968e-05	Yes
chr11:64617287-64646160	CCDC88B	hyper	-0.251614	0.0205278	-0.291796	0.0588302	10.3029	8.50127	down	cg01151584	64627528	-0.634921	2.33757e-06	Yes
chr11:64617287-64646160	DNAJC4	hyper	-0.329094	0.00166768	-0.096029	0.758446	8.48989	7.56698	down	cg13067095	64621915	-0.259259	0.0553164
chr11:64617287-64646160	FERMT3	hyper	-0.293093	0.00589694	-0.317296	0.0237385	10.2218	8.5906	down	cg01151584	64627528	-0.650794	1.29612e-06	Yes
chr11:64617287-64646160	MAP4K2	hyper	-0.252397	0.0203236	-0.0556509	0.870356	9.18508	7.93968	down	cg01151584	64627528	-0.365079	0.00679673	Yes
chr11:64617287-64646160	RASGRP2	hyper	-0.351008	0.000870722	NA	NA	10.3198	6.62804	down	cg01151584	64627528	-0.661376	8.68217e-07	Yes
chr11:64617287-64646160	SIPA1	hyper	-0.257875	0.0178724	-0.0183233	0.989526	10.4415	8.94353	down	cg14317884	64627776	-0.455026	0.000729183	Yes
chr11:64617287-64646160	SLC25A45	hyper	-0.309528	0.00327767	NA	NA	7.88249	6.25531	down	cg01151584	64627528	-0.328042	0.0150967	Yes
chr11:64617287-64646160	SYVN1	hyper	-0.228135	0.0344818	NA	NA	9.89313	9.21423	down	cg14317884	64627776	-0.534391	7.15535e-05	Yes
chr16:86530125-86553839	COX4I1	hyper	-0.299256	0.0048078	NA	NA	11.9727	11.4478	down	cg06675147	86543532	-0.433862	0.00128051	Yes
chr16:86530125-86553839	IRF8	hyper	-0.310223	0.00327767	-0.279336	0.079508	11.8429	9.46308	down	cg03863634	86553371	-0.253968	0.060536
chr1:86041740-86051213	MCOLN2	hyper	-0.229791	0.0337455	-0.0838407	0.821877	8.86761	7.45562	down	cg00183684	86043834	-0.238095	0.0786913
chr7:27175128-27193124	HOXA2	hyper	-0.21831	0.0440237	-0.109028	0.660943	5.2239	4.22958	down	cg04073257	27190558	-0.343915	0.0108159	Yes
chr1:66992474-67031615	IL23R	hyper	-0.281611	0.017623	NA	NA	5.31118	3.64993	down	cg02994349	66999753	0.005291	0.984238
chr8:38749733-38797384	PLEKHA2	hyper	-0.238116	0.0291724	-0.270201	0.081172	12.0222	10.8379	down	cg21145938	38795218	-0.190476	0.160703
chr17:46618257-46633041	HOXB4	hyper	-0.220309	0.0419518	-0.272208	0.0738958	5.37754	4.80044	down	cg12121660	46621709	-0.428571	0.00146869	Yes
chr17:46618257-46633041	TBKBP1	hyper	-0.235962	0.0295903	0.136493	0.644036	7.24051	6.26109	down	cg13872950	46620460	-0.661376	8.68217e-07	Yes
chr2:157176005-157200084	ERMN	hyper	-0.277441	0.00998595	NA	NA	7.15625	6.17895	down	cg02916962	157180144	-0.343915	0.0108159	Yes
chr6:86158013-86176483	NT5E	hyper	-0.267901	0.0279409	-0.227778	0.26327	9.62928	8.78704	down	cg17488985	86159426	-0.37037	0.00602981	Yes
chr6:86158013-86176483	SNX14	hyper	-0.276144	0.0233849	NA	NA	10.66	10.2022	down	cg24635468	86159682	-0.460317	0.000631114	Yes
chr20:30282790-30312090	REM1	hyper	-0.254714	0.0292183	0.0149918	0.99316	5.67461	4.32512	down	cg00782854	30310858	-0.169312	0.213256
chr1:170630200-170682168	FMO1	hyper	-0.322256	0.00215458	NA	NA	8.78586	7.09811	down	cg01364478	170640331	-0.343915	0.0108159	Yes
chr1:170630200-170682168	FMO2	hyper	-0.311239	0.00327767	NA	NA	10.3038	8.99678	down	cg10126409	170633380	-0.312169	0.0208046	Yes
chr1:170630200-170682168	FMO3	hyper	-0.278187	0.0100174	NA	NA	8.08323	7.0368	down	cg24513381	170653323	-0.671958	5.78082e-07	Yes
chr1:170630200-170682168	MYOC	hyper	-0.248213	0.0248008	NA	NA	5.76368	2.38913	down	cg26048630	170640675	-0.402181	0.00314352	Yes
chr1:170630200-170682168	SELL	hyper	-0.364751	0.000537152	NA	NA	11.8985	9.20694	down	cg24513381	170653323	-0.375661	0.00534173	Yes
chr5:42984869-43020974	CCDC152	hyper	-0.239624	0.0281066	-0.252481	0.100846	8.14355	7.1353	down	cg01626434	42993978	-0.460317	0.000631114	Yes
chr5:42984869-43020974	LOC153684	hyper	-0.245889	0.0245083	-0.161501	0.546426	7.09815	6.65309	down	cg11549953	43018282	-0.486772	0.000299834	Yes
chr8:67024750-67045815	ADHFE1	hyper	-0.324483	0.00226251	-0.282727	0.117717	6.33994	5.34428	down	cg07180197	67039155	-0.137566	0.313655
chr8:67024750-67045815	MYBL1	hyper	-0.241365	0.0289669	NA	NA	9.7467	8.45565	down	cg01030178	67037892	-0.47619	0.000405594	Yes
chr6:1382269-1397250	EXOC2	hyper	-0.224069	0.0421984	0.0289813	0.955887	10.4176	10.2129	down	cg17305266	1391265	-0.148148	0.27721
chr6:1382269-1397250	GMDS	hyper	-0.345122	0.00119934	NA	NA	9.16554	8.22241	down	cg24151352	1390838	-0.164021	0.228146
chr6:1382269-1397250	IRF4	hyper	-0.373181	0.000537152	-0.324494	0.0246419	11.5135	9.55991	down	cg26174583	1392624	-0.31746	0.0187217	Yes
chr4:81176587-81191296	ANTXR2	hyper	-0.280287	0.0149453	NA	NA	10.4387	9.83031	down	cg21477508	81186901	-0.190476	0.160703
chr4:81176587-81191296	PRDM8	hyper	-0.397981	0.00042003	-0.044302	0.927855	6.72859	5.6658	down	cg08578776	81184245	-0.269841	0.0459983	Yes
chr1:72746676-72751915	NEGR1	hyper	-0.284329	0.0201465	-0.27794	0.0945893	7.07744	6.04401	down	cg21284376	72748601	-0.259259	0.0553164
chr19:16426148-16450644	CYP4F22	hyper	-0.217237	0.0467455	NA	NA	6.69089	2.99759	down	cg25266327	16435660	-0.375661	0.00534173	Yes
chr19:16426148-16450644	OCEL1	hyper	-0.253876	0.0199929	0.00632833	0.999596	6.47759	5.72878	down	cg14781394	16441457	-0.0952381	0.489265
chr19:16426148-16450644	RASAL3	hyper	-0.22013	0.0427258	-0.21367	0.35512	9.76398	7.77278	down	cg02668248	16437789	-0.513227	0.000137286	Yes
chr17:46638491-46676520	NXPH3	hyper	-0.22457	0.0374444	NA	NA	6.49501	4.79788	down	cg23014425	46648525	-0.460317	0.000631114	Yes
chr17:46638491-46676520	PHOSPHO1	hyper	-0.234742	0.030245	NA	NA	6.24339	4.84904	down	cg08832695	46676375	-0.343915	0.0108159	Yes
chr17:46638491-46676520	TBKBP1	hyper	-0.264476	0.014623	0.136493	0.644036	7.24051	6.26109	down	cg08089301	46655561	-0.57672	1.80968e-05	Yes
chr16:86529885-86552655	COX4I1	hyper	-0.291422	0.00635394	NA	NA	11.9727	11.4478	down	cg06675147	86543532	-0.433862	0.00128051	Yes
chr16:86529885-86552655	IRF8	hyper	-0.325891	0.00183115	-0.279336	0.079508	11.8429	9.46308	down	cg01684248	86536239	-0.227513	0.0930928
chr17:46616612-46638413	HOXB4	hyper	-0.215962	0.0467455	-0.272208	0.0738958	5.37754	4.80044	down	cg12121660	46621709	-0.428571	0.00146869	Yes
chr17:46616612-46638413	TBKBP1	hyper	-0.2277	0.0347922	0.136493	0.644036	7.24051	6.26109	down	cg13872950	46620460	-0.661376	8.68217e-07	Yes
chr3:170406859-170486848	GPR160	hyper	-0.224982	0.0460877	NA	NA	9.10707	8.13031	down	cg26322137	170434072	-0.195767	0.149239
chr2:30447739-30498106	EHD3	hyper	-0.258723	0.017623	NA	NA	10.1884	8.85769	down	cg05247661	30472410	-0.497354	0.000220347	Yes
chr5:92912618-92938829	NR2F1	hyper	-0.241178	0.0281066	NA	NA	7.57127	6.52281	down	cg16556111	92918829	-0.349206	0.00965058	Yes
chr1:66997316-67031131	IL23R	hyper	-0.281611	0.017623	NA	NA	5.31118	3.64993	down	cg02994349	66999753	0.005291	0.984238
chr14:52511381-52549096	GNG2	hyper	-0.289968	0.00940219	NA	NA	10.4603	9.11474	down	cg26923084	52536893	-0.359788	0.00765021	Yes
chr14:52511381-52549096	PTGER2	hyper	-0.260971	0.0205871	-0.15971	0.521903	6.47758	5.76725	down	cg14897833	52535178	-0.227513	0.0930928
chr1:86033746-86050144	MCOLN2	hyper	-0.229791	0.0337455	-0.0838407	0.821877	8.86761	7.45562	down	cg24662614	86040228	-0.433862	0.00128051	Yes
chr7:27178045-27192976	HOXA2	hyper	-0.224222	0.0378541	-0.109028	0.660943	5.2239	4.22958	down	cg04073257	27190558	-0.343915	0.0108159	Yes
chr20:30286359-30311380	HCK	hyper	-0.25463	0.0302316	-0.113815	0.695602	9.64985	8.93345	down	cg18787420	30309466	-0.037037	0.797306
chr20:30286359-30311380	REM1	hyper	-0.239002	0.0417533	0.0149918	0.99316	5.67461	4.32512	down	cg00782854	30310858	-0.169312	0.213256
chr11:64621831-64646079	CCDC88B	hyper	-0.244131	0.0250453	-0.291796	0.0588302	10.3029	8.50127	down	cg01151584	64627528	-0.634921	2.33757e-06	Yes
chr11:64621831-64646079	DNAJC4	hyper	-0.299687	0.00469563	-0.096029	0.758446	8.48989	7.56698	down	cg13067095	64621915	-0.259259	0.0553164
chr11:64621831-64646079	FERMT3	hyper	-0.271518	0.0118337	-0.317296	0.0237385	10.2218	8.5906	down	cg01151584	64627528	-0.650794	1.29612e-06	Yes
chr11:64621831-64646079	MAP4K2	hyper	-0.229264	0.0337455	-0.0556509	0.870356	9.18508	7.93968	down	cg01151584	64627528	-0.365079	0.00679673	Yes
chr11:64621831-64646079	RASGRP2	hyper	-0.324726	0.00184395	NA	NA	10.3198	6.62804	down	cg01151584	64627528	-0.661376	8.68217e-07	Yes
chr11:64621831-64646079	SIPA1	hyper	-0.233177	0.031297	-0.0183233	0.989526	10.4415	8.94353	down	cg14317884	64627776	-0.455026	0.000729183	Yes
chr11:64621831-64646079	SLC25A45	hyper	-0.29734	0.00509714	NA	NA	7.88249	6.25531	down	cg01151584	64627528	-0.328042	0.0150967	Yes
chr11:64621831-64646079	SYVN1	hyper	-0.215962	0.0467455	NA	NA	9.89313	9.21423	down	cg14317884	64627776	-0.534391	7.15535e-05	Yes
chr5:124070037-124085541	ZNF608	hyper	-0.359523	0.00162472	-0.384737	0.00589823	9.36302	7.5515	down	cg26413942	124081751	-0.62963	2.8368e-06	Yes
chr14:52781036-52794992	GNG2	hyper	-0.288741	0.0151755	NA	NA	10.4603	9.11474	down	cg21504945	52784473	-0.042328	0.766964
chr1:101164882-101203282	S1PR1	hyper	-0.353907	0.00178068	-0.0782903	0.844896	10.2381	8.43004	down	cg03549293	101166162	0.010582	0.952737
chr5:42984005-43021232	CCDC152	hyper	-0.23101	0.0328664	-0.252481	0.100846	8.14355	7.1353	down	cg01626434	42993978	-0.460317	0.000631114	Yes
chr5:42984005-43021232	LOC153684	hyper	-0.241973	0.0265288	-0.161501	0.546426	7.09815	6.65309	down	cg11549953	43018282	-0.486772	0.000299834	Yes
chr12:54365772-54383178	CALCOCO1	hyper	-0.248197	0.0287111	-0.0149918	0.99316	10.643	10.2286	down	cg16898193	54377550	-0.238095	0.0786913
chr12:54365772-54383178	EIF4B	hyper	-0.378958	0.000537152	NA	NA	13.882	13.056	down	cg08737755	54378815	-0.269841	0.0459983	Yes
chr12:54365772-54383178	GTSF1	hyper	-0.376775	0.000629175	-0.0223291	0.965	4.67529	2.52219	down	cg08737755	54378815	-0.322751	0.0168237	Yes
chr12:54365772-54383178	ITGB7	hyper	-0.433095	7.04468e-05	NA	NA	10.3118	8.56152	down	cg08737755	54378815	-0.269841	0.0459983	Yes
chr12:54365772-54383178	MFSD5	hyper	-0.27818	0.0134024	NA	NA	9.37005	8.80953	down	cg15830509	54367008	-0.391534	0.00368183	Yes
chr12:54365772-54383178	NCKAP1L	hyper	-0.377293	0.000537152	NA	NA	11.7878	10.3003	down	cg08737755	54378815	-0.26455	0.0504775
chr12:54365772-54383178	PDE1B	hyper	-0.246531	0.0291823	-0.240033	0.255878	5.78383	4.86835	down	cg08033722	54370458	-0.121693	0.37398
chr12:54365772-54383178	PFDN5	hyper	-0.331484	0.00234322	-0.0749588	0.853007	11.8269	11.2136	down	cg16898193	54377550	-0.338624	0.0121047	Yes
chr12:54365772-54383178	PPP1R1A	hyper	-0.242491	0.0328664	-0.0503698	0.918586	3.41011	2.03713	down	cg10893278	54377225	-0.539683	6.05714e-05	Yes
chr12:54365772-54383178	SPRYD3	hyper	-0.378958	0.000537152	0.10882	0.660461	9.55439	8.96487	down	cg15830509	54367008	-0.486772	0.000299834	Yes
chr12:46653344-46664599	AMIGO2	hyper	-0.265332	0.0326371	-0.298177	0.0737061	8.73629	8.01786	down	cg26018685	46663660	-0.296296	0.0283093	Yes
chr11:64609142-64656076	CCDC88B	hyper	-0.251614	0.0205278	-0.291796	0.0588302	10.3029	8.50127	down	cg01151584	64627528	-0.634921	2.33757e-06	Yes
chr11:64609142-64656076	DNAJC4	hyper	-0.311876	0.00302473	-0.096029	0.758446	8.48989	7.56698	down	cg13067095	64621915	-0.259259	0.0553164
chr11:64609142-64656076	FERMT3	hyper	-0.282137	0.00869355	-0.317296	0.0237385	10.2218	8.5906	down	cg01151584	64627528	-0.650794	1.29612e-06	Yes
chr11:64609142-64656076	MAP4K2	hyper	-0.230483	0.0332214	-0.0556509	0.870356	9.18508	7.93968	down	cg01151584	64627528	-0.365079	0.00679673	Yes
chr11:64609142-64656076	RASGRP2	hyper	-0.341616	0.00112102	NA	NA	10.3198	6.62804	down	cg01151584	64627528	-0.661376	8.68217e-07	Yes
chr11:64609142-64656076	SIPA1	hyper	-0.237527	0.0289669	-0.0183233	0.989526	10.4415	8.94353	down	cg14317884	64627776	-0.455026	0.000729183	Yes
chr11:64609142-64656076	SLC25A45	hyper	-0.304833	0.00396845	NA	NA	7.88249	6.25531	down	cg01151584	64627528	-0.328042	0.0150967	Yes
chr11:64609142-64656076	SYVN1	hyper	-0.215613	0.0473384	NA	NA	9.89313	9.21423	down	cg14317884	64627776	-0.534391	7.15535e-05	Yes
chr12:52622299-52631702	ACVRL1	hyper	-0.253157	0.0265288	-0.147405	0.601597	9.19509	8.23234	down	cg08975803	52626818	-0.190476	0.160703
chr12:52622299-52631702	EIF4B	hyper	-0.245575	0.0302816	NA	NA	13.882	13.056	down	cg10369242	52625486	-0.164021	0.228146
chr12:52622299-52631702	KRT3	hyper	-0.235895	0.0419518	-0.0174636	0.981228	3.80544	1.60902	down	cg14482313	52626889	-0.549805	4.64596e-05	Yes
chr12:52622299-52631702	KRT4	hyper	-0.23378	0.0389455	-0.241502	0.130091	17.3887	9.73746	down	cg18689240	52624739	-0.439153	0.00111481	Yes
chr12:52622299-52631702	KRT76	hyper	-0.248629	0.031104	NA	NA	5.25522	1.91485	down	cg18689240	52624739	-0.617323	1.34155e-05	Yes
chr12:52622299-52631702	KRT78	hyper	-0.290225	0.00998595	-0.15422	0.533671	13.1828	7.12999	down	cg14482313	52626889	-0.460317	0.000631114	Yes
chr12:52622299-52631702	SMAGP	hyper	-0.231253	0.0414503	NA	NA	9.5058	8.38788	down	cg14482313	52626889	-0.42328	0.00168207	Yes
chr12:52622299-52631702	SPRYD3	hyper	-0.23378	0.0389455	0.10882	0.660461	9.55439	8.96487	down	cg18689240	52624739	-0.497354	0.000220347	Yes
chr15:63794239-63808273	APH1B	hyper	-0.330178	0.00596065	NA	NA	8.87911	7.8358	down	cg03988119	63797904	-0.201058	0.13841
chr15:63794239-63808273	FBXL22	hyper	-0.293311	0.0167672	-0.0784323	0.830029	5.12176	4.46799	down	cg04352505	63795867	-0.460317	0.000631114	Yes
chr15:63794239-63808273	HERC1	hyper	-0.348611	0.00330031	0.0216548	0.980582	12.8991	12.4794	down	cg18283916	63797637	-0.301587	0.0255828	Yes
chr15:63794239-63808273	RAB8B	hyper	-0.312829	0.00998595	NA	NA	11.7602	10.6133	down	cg04245873	63796130	-0.269841	0.0459983	Yes
chr15:63794239-63808273	SNX1	hyper	-0.288973	0.0185203	NA	NA	11.5049	11.1974	down	cg24167897	63796719	-0.169312	0.213256
chr15:63794239-63808273	SNX22	hyper	-0.407165	0.000554798	0.152872	0.593724	9.87615	7.70208	down	cg04245873	63796130	-0.285714	0.0345197	Yes
chr15:63794239-63808273	USP3	hyper	-0.364876	0.00193849	-0.361623	0.00943643	10.1824	9.85569	down	cg11938386	63807633	-0.433862	0.00128051	Yes
chr1:161352025-161373057	CD48	hyper	-0.221351	0.0415794	NA	NA	11.2924	8.86127	down	cg06780703	161358133	-0.0687831	0.621368
chr1:161352025-161373057	FCRLB	hyper	-0.215506	0.0482259	NA	NA	5.9454	4.3288	down	cg17522241	161355643	-0.121693	0.37398
chr1:161352025-161373057	LY9	hyper	-0.23548	0.030245	NA	NA	9.31737	6.93317	down	cg06780703	161358133	-0.047619	0.736976
chr1:161352025-161373057	RPL31P11	hyper	-0.226149	0.0367044	-0.00397181	1	3.69984	2.5171	down	cg23915527	161368787	-0.153439	0.260114
chr1:161352025-161373057	UFC1	hyper	-0.23077	0.0335577	0.0090932	0.998147	10.3482	9.96938	down	cg04603146	161369931	-0.312169	0.0208046	Yes
chr1:154972312-154995927	KCNN3	hyper	-0.236441	0.030245	-0.131714	0.651053	7.31045	6.35281	down	cg19233405	154988721	-0.216931	0.109537
chr1:154972312-154995927	PBXIP1	hyper	-0.243546	0.0265288	NA	NA	11.7234	10.6159	down	cg24955196	154982621	-0.222222	0.101049
chr12:14922017-14929433	ARHGDIB	hyper	-0.248607	0.0257732	NA	NA	12.8546	11.0742	down	cg08746853	14924953	-0.291005	0.0312825	Yes
chr12:14922017-14929433	GUCY2C	hyper	-0.237307	0.0319331	NA	NA	5.14967	3.77454	down	cg07112131	14926909	-0.486772	0.000299834	Yes
chr20:24438518-24459539	CST3	hyper	-0.332214	0.00319564	0.0191516	0.981228	11.4327	10.7344	down	cg23849311	24451890	-0.354497	0.00859852	Yes
chr11:22355269-22373154	ANO5	hyper	-0.324341	0.00433546	-0.34327	0.0143162	6.06574	4.08472	down	cg04583232	22362874	-0.407407	0.00250491	Yes
chr11:22355269-22373154	GAS2	hyper	-0.254152	0.0291823	-0.26553	0.152687	4.97996	3.33485	down	cg06517489	22359333	-0.269841	0.0459983	Yes
chr5:134811887-134848628	TIFAB	hyper	-0.272069	0.0117257	0.00661139	1	6.60437	4.63385	down	cg21970789	134826388	-0.47619	0.000405594	Yes
chr1:154971223-154992995	KCNN3	hyper	-0.228183	0.0354641	-0.131714	0.651053	7.31045	6.35281	down	cg19233405	154988721	-0.216931	0.109537
chr1:154971223-154992995	PBXIP1	hyper	-0.236854	0.0301446	NA	NA	11.7234	10.6159	down	cg24955196	154982621	-0.222222	0.101049
chr21:34380100-34437994	CRYZL1	hyper	-0.219875	0.0422977	NA	NA	7.90569	7.77098	down	cg10217445	34397784	-0.31746	0.0187217	Yes
chr21:34380100-34437994	IFNAR2	hyper	-0.233177	0.031297	0.00958413	0.999306	9.64924	9.27765	down	cg02139827	34404457	-0.0582011	0.678225
chr21:34380100-34437994	TMEM50B	hyper	-0.229264	0.0337455	NA	NA	9.84475	9.53004	down	cg08729810	34396944	-0.354497	0.00859852	Yes
chr13:72426833-72454343	DACH1	hyper	-0.286899	0.0169286	-0.289402	0.102464	5.5543	4.82167	down	cg11664313	72441676	-0.470899	0.000470691	Yes
chr22:46464333-46478321	SMC1B	hypo	-0.250361	0.0228143	-0.105857	0.684283	3.92755	9.15053	up	cg20409501	46466858	-0.0793651	0.566686
chr6:108876411-108979665	SEC63	hypo	-0.220356	0.0475658	-0.00523426	1	10.479	10.6418	up	cg12801619	108976918	-0.322751	0.0168237	Yes
chr22:46479236-46491397	SMC1B	hypo	-0.257015	0.018509	-0.105857	0.684283	3.92755	9.15053	up	cg21094022	46481603	0.142857	0.295056
chr2:110851911-110878776	SEPT10	hypo	-0.235326	0.0454478	-0.321036	0.0237385	11.0024	11.2195	up	cg24919768	110873031	-0.455026	0.000729183	Yes
chr16:46764273-46798191	NETO2	hypo	-0.229185	0.0374444	-0.10713	0.738691	7.83496	9.37622	up	cg05170132	46765408	-0.444444	0.000969129	Yes
chr22:46467201-46489477	SMC1B	hypo	-0.273635	0.0111901	-0.105857	0.684283	3.92755	9.15053	up	cg07993036	46467577	0.005291	0.984238
chr18:3446326-3459637	DLGAP1	hypo	-0.270222	0.0340733	0.159137	0.535529	2.40258	3.89913	up	cg23600322	3457201	-0.113907	0.406575
chr18:3446326-3459637	NDC80	hypo	-0.298279	0.0203236	NA	NA	8.61738	9.57666	up	cg20801464	3454953	-0.452991	0.000988386	Yes
chr18:3446326-3459637	TGIF1	hypo	-0.262808	0.0399744	0.147764	0.569529	9.04886	10.3584	up	cg23600322	3457201	-0.259259	0.0553164
chr22:46459626-46483820	CELSR1	hypo	-0.232962	0.0318599	-0.027198	0.963912	10.3935	11.1399	up	cg13779687	46468422	-0.126984	0.353119
chr22:46459626-46483820	SMC1B	hypo	-0.282462	0.0089083	-0.105857	0.684283	3.92755	9.15053	up	cg20409501	46466858	-0.0793651	0.566686
chr22:46459626-46483820	WNT7B	hypo	-0.236105	0.0301558	NA	NA	5.59004	7.56992	up	cg13779687	46468422	-0.174603	0.199081
chrX:55025468-55036913	WNK3	hypo	-0.263945	0.0318292	-0.26785	0.130091	5.89688	8.41865	up	NA	NA	NA	NA
chr1:151165938-151173258	THEM5	hypo	-0.268909	0.0262477	-0.0632794	0.861222	2.85726	3.48711	up	cg08636040	151171017	-0.26455	0.0504775
chr9:132243320-132261430	GPR107	hypo	-0.377914	0.00126874	0.0204284	0.980582	10.8691	11.4333	up	cg13617225	132256562	-0.269841	0.0459983	Yes
chr9:132243320-132261430	IER5L	hypo	-0.35593	0.00238614	-0.0527632	0.899332	7.06828	8.62823	up	cg21226933	132252231	-0.232804	0.0856477
chr9:132243320-132261430	LRRC8A	hypo	-0.275322	0.0245083	0.0205592	0.979461	10.5269	11.4522	up	cg13493563	132260096	-0.259259	0.0553164
chr9:132243320-132261430	NCS1	hypo	-0.362211	0.00193849	-0.128303	0.668976	8.57298	9.65725	up	cg13493563	132260096	-0.10582	0.441001
chr9:132243320-132261430	NUP188	hypo	-0.253338	0.0359366	0.00299899	1	10.7373	11.2074	up	cg13523245	132253384	-0.100529	0.464785
chr9:132243320-132261430	TOR1B	hypo	-0.273228	0.0251555	-0.0184061	0.977847	8.8209	9.31368	up	cg13617225	132256562	-0.259259	0.0553164
chr9:132243320-132261430	WDR34	hypo	-0.287884	0.0183513	-0.147325	0.606481	8.78143	9.68821	up	cg21226933	132252231	-0.216931	0.109537

## Sheet: Table S4
Gene Set Name	# Genes in Gene Set (K)	Description	# Genes in Overlap (k)	k/K	p-value	FDR q-value	Genes overlapped	SE DNA methylation status of overlapped genes
SMID_BREAST_CANCER_NORMAL_LIKE_UP	476	Genes up-regulated in the normal-like subtype of breast cancer.	16	0.0336	5.63e-13	2.68e-09	SELL, CORO1A, CD48, ITGAL, IRF8, ACAP1, CD27, PTPRCAP, STK10, NT5E, RASGRP2, ACVRL1, SNX1, FMO2, ITGB7, LY9	Hyper
PILON_KLF1_TARGETS_DN	1972	Genes down-regulated in erythroid progenitor cells from fetal livers of E13.5 embryos with KLF1 [GeneID=10661] knockout compared to those from the wild type embryos.	28	0.0142	1.35e-12	3.21e-09	SELL, CORO1A, CD48, ITGAL, IRF8, ACAP1, IFNAR2, AKNA, ARHGAP30, ARHGDIB, TBC1D10C, RAB8B, GNG2, ZNF608, EXOC2, PLEKHA2, TIFAB, NCKAP1L, ANTXR2, TMEM50B, C16orf54, SLC25A45, CST3, MAP4K2, RANGRF, EIF4B, MFSD5, SYVN1	Hyper
KUMAR_TARGETS_OF_MLL_AF9_FUSION	405	Myeloid leukemia model in mice with germ-line MLL-AF9 fusion knock-in [GeneID=4297;4300]: genes changed in comparison among the leukemic, preleukemic and wild-type animals.	13	0.0321	1.65e-10	2.61e-07	CD27, PTPRCAP, S1PR1, IRF4, FERMT3, MCOLN2, SMAGP, BLK, MAPK3, FCRLA, GAS2, HPGD, REM1	Hyper
LEE_DIFFERENTIATING_T_LYMPHOCYTE	200	Genes enriched at every T lymphocyte differentiation stage compared to the early passage fetal thymic stromal cultures (TSC).	10	0.05	3.29e-10	3.92e-07	SELL, CORO1A, CD48, ITGAL, IFNAR2, AKNA, ARHGAP30, ARHGDIB, TBC1D10C, CCDC152	Hyper
ZHENG_BOUND_BY_FOXP3	491	Genes whose promoters are bound by FOXP3 [GeneID=50943] based an a ChIP-chip analysis.	13	0.0265	1.7e-09	1.62e-06	SELL, IFNAR2, S1PR1, IRF4, RAB8B, GNG2, ZNF608, EXOC2, STK10, NT5E, PTGER2, USP3, SNX14	Hyper
MARTENS_BOUND_BY_PML_RARA_FUSION	456	Genes with promoters occupied by PML-RARA fusion [GeneID=5371,5914] protein in acute promyelocytic leukemia(APL) cells NB4 and two APL primary blasts, based on Chip-seq data.	12	0.0263	7.91e-09	6.28e-06	IFNAR2, AKNA, ARHGAP30, FERMT3, IRF8, PLEKHA2, RASGRP2, PIK3AP1, ABI3, FRAT1, HCK, CCDC88B	Hyper
CHEN_METABOLIC_SYNDROM_NETWORK	1210	Genes forming the macrophage-enriched metabolic network (MEMN) claimed to have a causal relationship with the metabolic syndrom traits.	18	0.0149	1.04e-08	7.06e-06	IFNAR2, AKNA, FERMT3, IRF8, PIK3AP1, ABI3, RAB8B, STK10, PTGER2, CORO1A, CD48, ITGAL, ARHGDIB, MCOLN2, TIFAB, NCKAP1L, ACVRL1, SNX1	Hyper
RODWELL_AGING_KIDNEY_UP	487	Genes whose expression increases with age in normal kidney.	12	0.0246	1.63e-08	9.72e-06	IFNAR2, AKNA, IRF8, RAB8B, STK10, CORO1A, ARHGDIB, ARHGAP30, GNG2, NT5E, ANTXR2, NR2F1	Hyper
DODD_NASOPHARYNGEAL_CARCINOMA_UP	1821	Genes up-regulated in nasopharyngeal carcinoma (NPC) compared to the normal tissue.	21	0.0115	4.51e-08	2.39e-05	RASGRP2, FRAT1, SMAGP, BLK, MAPK3, FCRLA, ACAP1, TMEM50B, FMO2, SNX22, EHD3, KRT4, GUCY2C, ADHFE1, C9orf152, GPR160, GMDS, CYP4B1, OCEL1, KRT78, CD163L1	Hyper
MEISSNER_BRAIN_HCP_WITH_H3K4ME3_AND_H3K27ME3	1069	Genes with high-CpG-density promoters (HCP) bearing histone H3 dimethylation at K4 (H3K4me2) and trimethylation at K27 (H3K27me3) in brain.	16	0.015	6.72e-08	3.2e-05	SMAGP, SNX22, IRF8, ANTXR2, PIK3AP1, PTGER2, PLEKHA2, S1PR1, PIK3R5, PDE1B, AMIGO2, GUCY2D, ANO5, CRTAC1, PRDM8, NXPH3	Hyper
SMID_BREAST_CANCER_LUMINAL_B_DN	564	Genes down-regulated in the luminal B subtype of breast cancer.	12	0.0213	8.06e-08	3.49e-05	RASGRP2, ACAP1, FMO2, STK10, CORO1A, CD48, SELL, CD27, PTPRCAP, ITGB7, LY9, PPP1R1A	Hyper
PID_PDGFRB_PATHWAY	129	PDGFR-beta signaling pathway	7	0.0543	9.24e-08	3.67e-05	S1PR1, PIK3R5, BLK, MAPK3, HCK, SIPA1, PIK3R6	Hyper
SANSOM_APC_TARGETS_DN	366	Top genes down-regulated at day 5 of Cre-Lox induced APC [GeneID=324] knockout in the intestine.	10	0.0273	1.04e-07	3.8e-05	SIPA1, STK10, CORO1A, CD48, ITGB7, TMEM50B, ARHGDIB, ITGAL, IRF4, ACY3	Hyper
HELLER_HDAC_TARGETS_SILENCED_BY_METHYLATION_DN	281	Genes down-regulated in multiple myeloma (MM) cell lines treated with both decitabine [PubChem=451668] TSA [PubChem=5562].	9	0.032	1.21e-07	4.13e-05	CD48, ITGB7, IRF4, LY9, IRF8, EHD3, IFNAR2, GAS2, KCNN3	Hyper
ZHAN_MULTIPLE_MYELOMA_CD2_UP	45	Top 50 up-regulated genes in cluster CD-2 of multiple myeloma samples with the characteristic expression spike of CCND3 [GeneID=896].	5	0.1111	1.87e-07	5.94e-05	CD27, PIK3AP1, ZNF608, TNFSF8, FCRLB	Hyper
BYSTRYKH_HEMATOPOIESIS_STEM_CELL_QTL_TRANS	882	Transcripts in hematopoietic stem cells (HSC) which are trans-regulated (i.e., modulated by a QTL (quantitative trait locus) not in a close proximity to the gene).	14	0.0159	2.33e-07	6.92e-05	CD48, ITGB7, IRF8, IFNAR2, KRT4, GUCY2C, NR2F1, ACVRL1, MYBL1, HOXB4, HAND2, HOXA2, TNFSF12, ZNF688	Hyper
PID_PI3KCI_PATHWAY	49	Class I PI3K signaling events	5	0.102	2.89e-07	8.1e-05	PIK3R5, BLK, HCK, PIK3R6, PLEKHA2	Hyper
PID_TXA2PATHWAY	57	Thromboxane A2 receptor signaling	5	0.0877	6.24e-07	0.000165	PIK3R5, BLK, HCK, PIK3R6, GNG2	Hyper
QI_PLASMACYTOMA_UP	259	Up-regulated genes that best disciminate plasmablastic plasmacytoma from plasmacytic plasmacytoma tumors.	8	0.0309	8.2e-07	0.000206	BLK, HCK, ITGB7, IRF8, STK10, ARHGDIB, ABI3, ZNF318	Hyper
MIKKELSEN_ES_ICP_WITH_H3K4ME3	718	Genes with intermediate-CpG-density (ICP) promoters bearing histone H3 K4 trimethylation mark (H3K4me3) in embryonic stem cells (ES).	12	0.0167	1.04e-06	0.000247	ITGB7, ABI3, GNG2, SIPA1, PTPRCAP, ADHFE1, C9orf152, ARHGAP30, C16orf54, PBXIP1, DNAJC4, TBKBP1	Hyper
LINDGREN_BLADDER_CANCER_WITH_LOH_IN_CHR9Q	116	Genes down-regulated in urothelial cell carcinoma (UCC) tumors with LOH on 9q as compared to the tumors showing retention.	4	0.0345	1.15e-07	0.000546	GPR107, LRRC8A, TOR1B, NUP188	Hypo
ONKEN_UVEAL_MELANOMA_UP	783	Genes up-regulated in uveal melanoma: class 2 vs class 1 tumors.	5	0.0064	1.01e-05	0.0241	GPR107, CELSR1, NETO2, SEC63, SEPT10	Hypo
